# Supplementary material for: 2000-year-old pathogen genomes reconstructed from metagenomic analysis of Egyptian mummified individuals
Source: BMC Biol. 2020 Aug 28;18:108. doi: 10.1186/s12915-020-00839-8 (PMC7456089; doi:10.1186/s12915-020-00839-8)
Supplement: Supplementary file 2 — Additional file 2: Table S4. Mapping results of the metagenomic analysis. [file 12915_2020_839_MOESM2_ESM.xlsx]

## Sheet: Sheet1
Table S4: Number of reads mapping to identified bacteria with detectable damage profile and the resulting average coverage of the genome. The frequency of base misincorporations typical for ancient DNA ist given in brackets. The last column of the oral part indicates if if could be detected by visual inspection of the samples (neg=negativ, n.e.=not evaluable, n.i.=no information, pos=positiv).
		Oral																									Bone
Sample	Damage freq of Human MT [1] (5' in %, 3' in %	Red complex												F. alocis				O. uli				S. mutans				Visual Indication	P. mirabilis				E. faecalis				E. faecium				M. leprae		Hepatitis B virus
		T. forsythia				P. gingivalis				T. denticola
	freq. of base mis- incorporations [%,%]	# of mapped reads	freq. of base mis- incorporations [%,%]	Avg. fragment length [bp]	Avg. Genome Coverage [X]	# of mapped reads	freq. of base mis- incorporations [%,%]	Avg. fragment length [bp]	Avg. Genome Coverage [X]	# of mapped reads	freq. of base mis- incorporations [%,%]	Avg. fragment length [bp]	Avg. Genome Coverage [X]	# of mapped reads	freq. of base mis- incorporations [%,%]	Avg. fragment length [bp]	Avg. Genome Coverage [X]	# of mapped reads	freq. of base mis- incorporations [%,%]	Avg. fragment length [bp]	Avg. Genome Coverage [X]	# of mapped reads	freq. of base mis- incorporations [%,%]	Avg. fragment length [bp]	Avg. Genome Coverage [X]		# of mapped reads	freq. of base mis- incorporations [%,%]	Avg. fragment length [bp]	Avg. Genome Coverage [X]	# of mapped reads	freq. of base mis- incorporations [%,%]	Avg. fragment length [bp]	Avg. Genome Coverage [X]	# of mapped reads	freq. of base mis- incorporations [%,%]	Avg. fragment length [bp]	Avg. Genome Coverage [X]	# of mapped reads	freq. of base mis- incorporations [%,%]	# of mapped reads	freq. of base mis- incorporations [%,%]
Abusir1433t	not captured													1024	0.18, 0.18	43.05	0.02									Dental caries: neg, Parodontose: NA, Parodontitis: NA, Calculus: neg
Abusir1504c	0.13, 0.11																									Dental caries: n.e., Parodontose: neg, Parodontitis: neg, Calculus: n.i.
Abusir1518t	0.13,0.12	348	0.21, 0.16	46.17	0.004																					Dental caries: pos, Parodontose: neg, Parodontitis: neg, Calculus: n.i.
Abusir1519c	unpublished	113860	0.16, 0.19	41.42	1.38	70897	0.14, 0.17	42.88	1.3	199349	0.17, 0.21	42.83	3.0031	82177	0.18, 0.20	44.83	1.91	99430	0.17, 0.16	40.84	1.9788					Dental caries: neg, Parodontose: pos, Parodontitis: pos, Calculus: n.i.
Abusir1521t	0.14, 0.15																	838	0.23, 0.16	42.91	0.0175					Dental caries: pos, Parodontose: n.i., Parodontitis: n.i., Calculus: neg
Abusir1563t	0.20, 0.21													1514	0.14, 0.11	44.01	0.03									Dental caries: neg, Parodontose: pos, Parodontitis: neg, Calculus: n.i.
Abusir1564t	0.22, 0.22																	1927	0.10, 0.08	49.08	0.0461	891	0.09, 0.10	50.33	0.02	Dental caries: neg, Parodontose: n.i., Parodontitis: n.i., Calculus: pos
Abusir1580t	0.09, 0.09	1049	0.17, 0.17	50.61	0.01	2721	0.15, 0.14	51.72	0.05									13969	0.12, 0.11	47.93	0.2726					Dental caries: n.e., Parodontose: pos, Parodontitis: pos, Calculus: n.i.
Abusir1584t	0.09, 0.09	901	0.20, 0.15	55.55	0.13																					Dental caries: neg, Parodontose: pos, Parodontitis: pos, Calculus: n.i.
Abusir1594c	0.13, 0.13	34615	0.14, 0.16	42.55	0.43	6880	0.13, 0.14	40.12	0.12	24794	0.13, 0.15	42.46	0.37					60456	0.16, 0.14	38.6	1.1374					Dental caries: neg, Parodontose: pos, Parodontitis: pos, Calculus: n.i.
Abusir1614t	0.15, 0.16													1931	0.20, 0.19	46.52	0.03	1225	0.16, 0.14							Dental caries: n.e., Parodontose: pos, Parodontitis: n.e., Calculus: n.i.
Abusir1618t	0.11, 0.11	442	0.20, 0.22	47.93	0.01	386	0.10, 0.17	49.85	0.01																	Dental caries: pos, Parodontose: pos, Parodontitis: pos, Calculus: n.i.
Abusir1627t	0.18, 0.18																					1313	0.15, 0.12	49.72	0.03	Dental caries: n.e., Parodontose: pos, Parodontitis: n.e., Calculus: n.i.
Abusir1650t	0.11, 0.10	4761	0.20, 0.21	48.18	0.06	2235	0.19, 0.22	46.27	0.04	1834	0.21, 0.20	48.72	0.02	3107	0.16, 0.17	51.31	0.0668									Dental caries: pos, Parodontose: pos, Parodontitis: neg, Calculus: n.i.
Abusir1655t	0.15, 0.13																	1292	0.16, 0.12	49.03	0.03	1171	0.11, 0.12	37.07	0.03	Dental caries: neg, Parodontose: n.i., Parodontitis: n.i., Calculus: pos
Abusir1660t	0.16, 0.16													1276	0.13, 0.10	43.17	0.03									Dental caries: pos, Parodontose: pos, Parodontitis: neg, Calculus: pos
Abusir1668t	0.12, 0.12																									Dental caries: n.e., Parodontose: n.e., Parodontitis: n.e., Calculus: n.i.
Abusir3533t	0.40, 0.41																									Dental caries: neg, Parodontose: n.i., Parodontitis: n.i, Calculus: neg
Abusir1608b	0.20, 0.20																									-	4762	0.11, 0.8	53.97	0.05
Abusir1566b	0.10, 0.10																									-	3563	0.15,0.15	46.54	0.03					6361	0.10,0.10	56.06	0.11
Abusir1609b	0.16, 0.16																									-	19798	0.17, 0.15	53.96	0.25
Abusir1645b	0.10, 0.10																									-	5386	0.16,0.17	52.5	0.03
Abusir1553b	0.15, 0.16																									-					16368	0.15,0.15	58.36	0.28	26306	0.12, 0.12	64.9	0.49
Abusir1667b	0.16, 0.15																									-					16713	0.10,0.10	49.16	0.25
Abusir1585b	0.24, 0.26																									-									29932	0.12,0.11	56.6	0.53
Abusir1555b	0.18, 0.18																									-									8450	0.14,0.10	54.12	0.14
Abusir1611b	0.16, 0.16																									-									3430	0.10, 0.10	43.29	0.05
Abusir1582b	0.09, 0.10																									-									5024	0.10,0.10	49.42	0.08
Abusir1630b	0.08, 0.07																									-
Abusir1642b	0.11, 0.13																									-									2272	0.18,0.19	42.25	0.05
Abusir1543 (combined)	0.09, 0.08																									-															1594	0.11, 0.14
Abusir1630b	0.08, 0.07																									-													79777	0.11, 0.11
[1] Schuenemann, V.J., Peltzer, A., Welte, B., van Pelt, W.P., Molak, M., Wang, C.-C., Furtwängler, A., Urban, C., Reiter, E., Nieselt, K., et al. (2017. Ancient Egyptian mummy genomes suggest an increase of Sub-Saharan African ancestry in post-Roman periods. Nat. Commun. 8, 15694.
