# Supplementary material for: 2000-year-old pathogen genomes reconstructed from metagenomic analysis of Egyptian mummified individuals
Source: BMC Biol. 2020 Aug 28;18:108. doi: 10.1186/s12915-020-00839-8 (PMC7456089; doi:10.1186/s12915-020-00839-8)
Supplement: Supplementary file 3 — Additional file 3 Table S5. Effects of SNPs on the individual M. leprae genomes. [file 12915_2020_839_MOESM3_ESM.xlsx]

## Sheet: Sheet1
Table S5: Effects of SNPs on the individual. SNPs were obtained by mapping the samples to Mycobacterium leprae TN (NC_002677.1). Each row represents one SNP, and the columns provide information about the SNP effect. Starting from the 9th column, the individual samples are displayed with the nucleotide they have at the respective position. Abusir1630 is set as first colunm and highlighted in grey.
Position	Ref	Allele	SNP effect	GENE	Feature_Type	Codon change	AA change	Abusir1630	1126-2007	1126-2011	1262-16	2188-2007	2188-2014	2936	2DDS	3077	3208-2007	3208-2015	85054	97016	ARLP07	ARLP08	ARLP10	ARLP11	ARLP12	ARLP13	ARLP14	ARLP20	ARLP23	ARLP25	ARLP27	ARLP29	ARLP30	ARLP32	ARLP37	ARLP40	ARLP46	ARLP48	ARLP49	ARLP52	ARLP57	ARLP62	ARLP68	ARLP73	ARLP74	Airaku3	Amami	BP	Bn7-39
73	A	G	missense_variant	dnaA	CDS	73A>G	Ser25Gly	G	G	N	.	G	N	.	G	.	G	G	G	G	.	.	.	.	.	.	.	.	.	.	.	.	.	.	.	.	.	.	.	.	.	.	.	.	.	.	G	G	G
451	G	A	missense_variant	dnaA	CDS	451G>A	Gly151Arg	.	.	.	.	.	.	.	.	.	.	.	.	.	.	.	.	.	.	.	.	.	.	.	.	.	.	.	.	.	.	.	.	.	.	.	.	.	.	.	.	.	.
883	G	A	missense_variant	dnaA	CDS	883G>A	Gly295Ser	.	.	.	.	.	.	.	.	.	.	.	A	.	.	.	.	.	.	.	.	.	.	.	.	.	.	.	.	.	.	.	.	.	.	.	.	.	.	.	.	N	.
1011	G	A	synonymous_variant	dnaA	CDS	1011G>A	Glu337Glu	.	.	.	.	.	.	.	.	N	.	.	A	.	.	.	.	.	.	.	.	.	.	.	.	.	.	.	.	.	.	.	.	.	.	.	.	.	.	.	.	A	.
1113	C	T	synonymous_variant	dnaA	CDS	1113C>T	Val371Val	.	N	.	.	.	.	.	.	.	.	.	.	.	.	.	.	.	.	.	.	.	.	.	.	T	.	.	.	.	.	.	.	.	.	.	.	.	.	.	.	.	.
1834	G	A	intergenic_region	dnaA-dnaN	intergenic_region	1834G>A		.	.	.	.	.	.	.	.	.	.	.	.	.	.	.	.	.	.	.	.	.	.	.	.	.	.	.	.	.	.	.	.	.	.	.	.	.	.	.	.	.	.
2251	C	T	synonymous_variant	dnaN	CDS	171C>T	Ser57Ser	.	.	.	.	.	.	.	.	.	.	.	.	.	.	.	.	.	.	.	.	.	.	.	.	.	.	.	.	.	.	.	T	.	.	.	.	.	.	.	.	.	.
4180	G	A	synonymous_variant	recF	CDS	900G>A	Ser300Ser	.	.	.	.	.	.	.	.	.	.	.	.	.	.	.	.	.	.	.	.	.	.	.	.	.	.	.	.	.	.	.	.	.	.	.	.	.	.	.	.	.	.
4423	G	A	synonymous_variant	recF	CDS	1143G>A	Ser381Ser	.	.	.	.	.	.	.	.	.	.	.	.	.	.	.	.	.	.	.	.	.	.	.	.	.	.	.	.	.	.	.	.	.	.	.	.	.	.	.	.	.	.
4513	G	A	missense_variant	ML0004	CDS	79G>A	Val27Ile	.	.	.	.	.	.	.	.	.	.	.	.	.	.	A	.	.	.	.	.	.	A	.	.	.	A	.	A	.	.	.	.	A	.	A	.	.	.	.	.	.	.
4972	G	A	missense_variant	ML0004	CDS	538G>A	Ala180Thr	.	N	.	.	.	.	.	.	N	N	.	.	.	.	.	.	.	A	.	.	.	.	.	.	.	.	.	.	.	.	.	.	.	.	.	.	.	.	.	.	.	.
5066	G	T	intergenic_region	ML0004-gyrB	intergenic_region	5066G>T		.	.	.	.	.	.	.	.	N	.	.	N	.	.	.	.	.	.	.	.	.	.	.	.	.	.	.	.	.	.	.	.	.	.	.	.	.	.	T	.	.	.
5869	T	G	missense_variant	gyrB	CDS	641T>G	Val214Gly	.	.	.	.	.	.	.	.	.	.	.	.	.	.	.	.	.	.	.	.	.	.	.	.	.	.	.	.	.	.	.	.	.	.	.	.	.	.	.	.	.	.
6476	G	A	synonymous_variant	gyrB	CDS	1248G>A	Ser416Ser	.	.	.	.	.	.	.	.	.	.	.	.	.	.	.	.	.	.	.	.	.	.	.	.	.	.	.	.	.	.	.	.	.	.	.	.	.	.	.	.	.	.
6736	C	T	missense_variant	gyrB	CDS	1508C>T	Thr503Ile	.	.	.	.	.	.	.	.	.	.	.	.	.	.	.	.	.	.	.	.	.	.	.	.	.	.	.	.	.	.	.	.	.	.	.	.	.	.	.	.	.	.
6864	C	T	synonymous_variant	gyrB	CDS	1636C>T	Leu546Leu	.	.	.	.	.	.	.	.	.	.	.	.	.	.	.	.	.	T	.	.	.	.	.	.	.	.	.	.	.	.	.	.	.	.	.	.	.	.	.	.	.	.
6986	C	T	synonymous_variant	gyrB	CDS	1758C>T	Ser586Ser	.	.	.	.	.	.	.	.	.	.	.	.	.	.	.	.	.	.	.	.	.	.	.	.	.	.	.	.	.	.	.	.	.	.	.	.	.	.	.	.	.	.
7589	C	T	missense_variant	gyrA	CDS	272C>T	Ala91Val	.	.	.	.	.	.	.	.	.	.	.	.	.	.	N	.	.	.	.	.	.	.	.	.	.	.	.	.	.	.	.	.	.	.	.	.	.	.	.	.	.	.
7614	C	T	synonymous_variant	gyrA	CDS	297C>T	Arg99Arg	.	N	.	.	.	.	.	.	.	.	.	T	.	.	.	.	.	.	.	.	.	.	.	.	.	.	.	.	.	.	.	.	.	.	.	.	.	.	.	.	T	.
7686	C	T	synonymous_variant	gyrA	CDS	369C>T	Asp123Asp	.	N	.	.	.	.	.	.	.	.	.	.	.	.	.	.	.	.	.	.	.	.	.	.	.	.	.	.	.	.	.	.	.	.	.	.	.	.	.	.	.	.
7870	G	A	missense_variant	gyrA	CDS	553G>A	Glu185Lys	.	.	.	.	.	.	.	.	.	.	.	.	.	.	.	.	.	.	.	.	.	.	.	.	.	.	.	.	.	.	.	.	.	.	.	.	.	.	.	.	.	.
8237	C	T	missense_variant	gyrA	CDS	920C>T	Ser307Leu	.	.	.	.	.	.	.	.	.	.	.	.	.	.	N	.	.	.	.	.	.	.	.	.	.	.	.	.	.	.	.	.	.	.	.	.	.	.	.	.	.	.
8402	G	A	missense_variant	gyrA	CDS	1085G>A	Gly362Glu	.	.	.	.	.	.	.	.	.	.	.	.	.	.	.	.	.	.	.	.	.	.	.	.	.	.	.	.	.	.	.	.	.	.	.	.	.	.	.	.	.	.
8453	T	C	missense_variant	gyrA	CDS	1136T>C	Leu379Pro	C	C	C	C	C	N	C	C	C	C	C	C	C	C	C	C	C	C	C	C	C	C	C	C	C	C	C	C	C	C	C	C	C	C	C	C	C	C	C	C	C	C
8517	C	T	synonymous_variant	gyrA	CDS	1200C>T	Arg400Arg	.	.	.	.	.	.	.	.	.	.	.	.	.	.	.	.	.	.	.	.	.	.	.	.	.	.	.	.	.	.	.	.	.	.	.	.	.	.	.	.	.	.
8548	G	A	missense_variant	gyrA	CDS	1231G>A	Val411Ile	.	.	.	.	.	.	.	.	.	.	.	.	.	.	.	.	.	.	.	.	.	.	.	.	.	.	.	.	.	.	.	.	.	.	.	.	.	.	.	.	.	.
8628	G	A	synonymous_variant	gyrA	CDS	1311G>A	Arg437Arg	.	N	.	.	.	.	.	.	.	.	.	.	.	.	.	.	.	.	.	.	.	.	.	.	.	.	.	.	.	.	.	.	.	.	.	.	.	.	.	.	.	.
9006	G	A	synonymous_variant	gyrA	CDS	1689G>A	Leu563Leu	.	.	.	.	.	.	.	.	.	.	.	.	.	.	.	.	.	.	.	.	.	.	.	.	.	.	.	.	.	.	.	.	.	.	.	.	.	.	.	.	.	.
9381	G	A	synonymous_variant	gyrA	CDS	2064G>A	Thr688Thr	.	.	.	.	.	.	.	.	.	.	.	.	.	.	.	.	.	.	.	.	.	.	.	A	.	.	.	.	.	.	.	.	.	.	.	.	.	.	.	.	.	.
9508	G	A	missense_variant	gyrA	CDS	2191G>A	Val731Ile	.	.	.	.	.	.	.	.	.	.	.	.	.	.	.	.	.	.	.	.	.	.	.	.	.	.	.	.	.	.	.	.	.	.	.	.	.	.	.	.	.	.
9869	T	C	missense_variant	gyrA	CDS	2552T>C	Ile851Thr	.	.	.	.	.	.	.	.	.	.	.	.	.	.	.	.	.	.	.	.	.	.	.	.	.	.	.	.	.	.	.	.	.	.	.	.	.	.	.	.	.	.
10248	G	A	synonymous_variant	gyrA	CDS	2931G>A	Arg977Arg	.	.	N	.	.	.	.	.	N	.	.	.	.	.	.	.	.	.	.	.	.	.	.	.	.	.	.	.	.	.	.	.	.	.	.	.	.	.	.	.	.	.
10505	C	T	missense_variant	gyrA	CDS	3188C>T	Ser1063Phe	.	.	.	.	.	.	.	.	.	.	.	T	.	.	.	.	.	.	.	.	.	.	.	.	.	.	.	.	.	.	.	.	.	.	.	.	.	.	.	.	T	.
10660	G	C	missense_variant	gyrA	CDS	3343G>C	Gly1115Arg	.	.	.	.	.	.	.	.	.	.	.	.	.	.	.	.	.	.	.	.	.	.	.	.	.	C	.	.	.	.	.	.	C	.	.	.	.	.	.	.	.	.
10947	C	T	synonymous_variant	gyrA	CDS	3630C>T	Arg1210Arg	.	.	.	.	.	.	.	.	T	.	.	.	.	.	.	.	.	.	.	.	.	.	.	.	.	.	.	.	.	.	.	.	.	.	.	.	.	.	.	.	.	.
11281	C	T	synonymous_variant	ML0007	CDS	87C>T	Arg29Arg	.	.	.	.	.	.	N	.	.	.	.	.	.	.	.	.	.	T	.	.	.	.	.	.	.	.	.	.	.	.	N	.	.	.	.	.	.	.	.	.	.	.
11341	C	T	synonymous_variant	ML0007	CDS	147C>T	Pro49Pro	.	.	N	T	.	.	N	.	.	.	.	.	.	.	N	.	.	.	.	.	.	.	.	.	.	.	.	.	.	.	.	.	.	.	.	.	.	.	.	.	.	.
11651	C	T	missense_variant	ML0007	CDS	457C>T	Arg153Cys	.	N	.	.	.	.	.	.	.	.	.	.	.	.	.	.	.	.	.	T	.	.	.	.	.	.	.	.	.	T	.	.	.	.	.	.	.	.	.	.	.	.
12046	C	T	synonymous_variant	ML0007	CDS	852C>T	Val284Val	.	.	.	.	.	.	.	.	.	.	.	.	.	.	.	.	.	.	.	.	.	.	.	.	.	.	.	.	.	.	.	.	.	.	.	.	.	.	.	.	.	.
12168	C	T	intergenic_region	ML0007-ileT	intergenic_region	12168C>T		.	.	.	.	.	.	.	.	.	.	.	.	.	T	.	.	T	.	.	.	.	.	.	.	.	.	.	.	.	.	.	.	.	.	.	.	.	.	.	.	.	.
12492	C	T	intergenic_region	alaT-ML0008	intergenic_region	12492C>T		.	.	.	.	.	.	.	.	.	.	.	.	.	.	.	.	.	.	.	.	.	.	.	.	.	.	.	.	.	.	.	.	.	.	.	.	.	.	.	.	.	.
12499	G	A	intergenic_region	alaT-ML0008	intergenic_region	12499G>A		.	.	.	.	.	.	.	.	.	.	.	.	.	.	.	.	.	.	.	.	.	.	.	.	.	.	.	.	.	.	.	.	.	.	.	.	.	.	.	.	.	.
12632	G	A	intergenic_region	alaT-ML0008	intergenic_region	12632G>A		.	.	.	.	.	.	.	.	N	.	.	.	.	.	.	.	.	.	.	A	.	.	.	.	.	.	.	.	.	A	.	.	.	.	.	.	.	.	.	.	.	.
12709	A	G	intergenic_region	alaT-ML0008	intergenic_region	12709A>G		.	.	.	.	.	.	.	.	.	.	.	.	.	.	.	.	.	.	.	.	.	.	.	.	.	.	.	.	.	.	.	.	.	.	.	.	.	.	.	.	.	.
12748	C	T	intergenic_region	alaT-ML0008	intergenic_region	12748C>T		.	.	.	.	.	.	.	.	.	.	.	.	.	.	N	.	.	.	.	.	.	.	.	.	.	.	.	.	.	.	.	.	.	.	.	.	.	.	.	.	.	.
12924	C	T	missense_variant	ML0008	CDS	307G>A	Ala103Thr	.	.	.	.	.	.	.	.	.	.	.	.	.	.	.	.	.	.	.	.	.	.	.	.	.	.	.	.	.	.	T	.	.	.	.	.	.	.	.	.	.	.
12975	A	G	missense_variant	ML0008	CDS	256T>C	Ser86Pro	.	.	.	.	.	.	.	.	.	.	.	.	.	.	.	.	.	.	.	.	.	.	.	.	.	.	.	.	.	.	.	.	.	.	.	.	.	.	.	.	.	.
13017	C	T	missense_variant	ML0008	CDS	214G>A	Asp72Asn	.	.	.	.	.	.	.	.	.	.	.	.	.	.	.	.	.	.	.	T	.	.	.	.	.	.	.	.	.	.	N	.	.	.	.	.	.	.	.	.	.	.
13343	C	G	intergenic_region	ML0008-ML0009	intergenic_region	13343C>G		.	.	.	.	.	.	.	.	.	.	.	.	.	.	.	.	.	.	.	.	.	.	.	.	.	.	.	.	.	.	.	.	.	.	.	.	.	.	.	.	.	.
13392	A	G	intergenic_region	ML0008-ML0009	intergenic_region	13392A>G		.	.	.	.	.	.	.	.	.	.	.	.	.	.	.	.	.	.	.	.	.	.	.	.	.	.	.	.	.	.	.	.	.	.	.	.	.	.	.	.	.	.
13412	T	A	intergenic_region	ML0008-ML0009	intergenic_region	13412T>A		.	.	.	.	.	.	.	.	N	.	.	.	.	.	.	.	.	A	.	.	.	.	.	.	.	.	.	.	.	.	.	.	.	.	.	.	.	.	.	.	.	.
13482	G	C	intergenic_region	ML0008-ML0009	intergenic_region	13482G>C		.	.	.	.	.	.	.	.	.	.	.	.	.	.	.	.	.	.	.	.	.	.	.	.	.	.	.	.	.	.	.	.	.	.	.	.	.	.	.	.	.	.
13808	G	T	missense_variant	ML0009	CDS	34G>T	Ala12Ser	.	.	N	.	.	.	.	.	.	.	.	.	.	.	.	.	.	.	.	.	.	.	.	.	.	.	.	.	.	.	.	.	.	.	.	.	.	.	.	.	.	.
13907	C	T	missense_variant	ML0009	CDS	133C>T	Pro45Ser	.	.	N	.	.	.	.	.	T	.	.	.	.	.	.	.	.	.	.	T	.	.	.	.	.	.	.	.	.	T	.	.	.	.	.	.	.	.	.	.	.	.
13908	C	T	missense_variant	ML0009	CDS	134C>T	Pro45Leu	.	.	N	.	.	.	.	.	.	.	.	.	.	.	.	.	.	.	.	.	.	.	.	.	.	.	.	.	.	.	.	.	.	.	.	.	.	.	.	.	.	.
13916	C	T	missense_variant	ML0009	CDS	142C>T	His48Tyr	.	.	.	.	.	.	T	.	.	.	.	.	.	.	.	.	.	.	.	.	.	.	.	.	.	.	.	.	.	.	.	.	.	.	.	.	.	.	.	.	.	.
13937	G	A	missense_variant	ML0009	CDS	163G>A	Gly55Arg	.	.	.	.	.	.	.	.	N	.	.	.	.	.	.	.	.	.	.	.	.	.	.	.	.	.	.	.	.	.	.	.	.	.	.	.	.	.	.	A	.	.
13945	C	T	synonymous_variant	ML0009	CDS	171C>T	Phe57Phe	.	N	.	.	.	.	.	.	N	.	.	.	.	.	.	.	.	.	.	.	.	.	.	.	.	.	.	.	.	.	.	.	.	.	.	.	.	.	.	.	.	.
13953	T	C	missense_variant	ML0009	CDS	179T>C	Ile60Thr	.	.	.	.	.	.	.	.	.	.	.	.	.	.	.	.	.	.	.	.	.	.	.	.	.	.	.	.	.	.	.	.	.	.	.	.	.	.	.	.	.	.
13972	C	T	intergenic_region	ML0009-ML0010	intergenic_region	13972C>T		.	N	.	.	.	.	.	.	.	.	.	.	.	.	.	.	.	.	.	.	.	.	.	.	.	.	.	.	.	.	.	.	.	.	.	.	.	.	.	.	.	.
13994	C	T	intergenic_region	ML0009-ML0010	intergenic_region	13994C>T		.	.	N	.	.	.	.	.	.	.	.	.	.	.	.	.	.	.	.	.	.	.	.	.	.	.	.	.	.	.	.	.	.	.	.	.	.	.	.	.	.	.
14226	C	T	intergenic_region	ML0009-ML0010	intergenic_region	14226C>T		.	N	N	.	.	.	N	.	N	.	.	N	N	.	N	.	.	.	.	.	.	N	.	.	.	.	.	N	.	.	.	.	N	.	N	.	.	.	.	N	N	.
14230	T	C	intergenic_region	ML0009-ML0010	intergenic_region	14230T>C		.	N	N	.	.	.	N	.	N	.	.	N	.	.	.	.	.	.	.	.	N	N	.	.	.	.	.	N	.	.	.	.	N	.	.	.	.	.	.	N	N	.
14313	T	C	intergenic_region	ML0009-ML0010	intergenic_region	14313T>C		.	.	N	.	.	.	N	.	.	.	.	.	.	.	N	.	.	.	.	.	.	.	.	.	.	.	.	.	.	.	.	.	.	.	.	.	.	.	.	.	.	.
14432	T	C	intergenic_region	ML0009-ML0010	intergenic_region	14432T>C		.	.	N	.	.	.	.	.	.	.	.	.	.	.	.	.	.	.	.	.	.	.	.	.	.	.	.	.	.	C	.	.	.	.	.	.	.	.	.	.	.	.
14477	T	C	intergenic_region	ML0009-ML0010	intergenic_region	14477T>C		.	.	.	.	.	.	.	.	N	.	.	.	.	.	.	.	.	.	.	.	.	.	.	.	.	.	.	.	.	.	.	.	.	.	.	.	.	.	.	.	.	.
14554	C	T	intergenic_region	ML0009-ML0010	intergenic_region	14554C>T		.	.	N	.	.	.	.	.	.	.	.	.	.	.	.	.	.	.	.	.	.	.	.	.	.	.	.	.	.	.	.	.	.	.	.	.	.	.	.	.	.	.
14574	C	T	intergenic_region	ML0009-ML0010	intergenic_region	14574C>T		.	.	N	.	.	.	N	.	.	.	.	.	.	.	.	.	.	.	.	.	.	.	.	.	.	.	.	.	.	.	.	.	.	.	.	.	.	.	.	.	.	.
14602	G	A	intergenic_region	ML0009-ML0010	intergenic_region	14602G>A		.	.	.	.	.	.	.	.	.	.	.	.	.	.	.	.	.	.	.	.	.	.	.	.	.	.	.	.	.	.	.	.	.	.	A	.	.	.	.	.	.	.
14676	C	T	intergenic_region	ML0009-ML0010	intergenic_region	14676C>T		.	T	T	.	T	N	.	T	.	T	T	.	T	.	.	.	.	.	.	.	.	.	.	.	.	.	.	.	.	.	.	.	.	.	.	.	.	.	.	.	.	T
14773	G	A	intergenic_region	ML0009-ML0010	intergenic_region	14773G>A		.	.	N	.	.	.	N	.	.	.	.	.	.	.	.	A	.	.	A	.	.	.	.	.	A	.	.	.	.	.	.	A	.	.	.	.	.	.	.	.	.	.
15282	A	G	intergenic_region	ML0009-ML0010	intergenic_region	15282A>G		.	.	N	.	.	.	.	.	N	.	.	.	.	.	.	.	.	.	.	.	.	.	.	.	.	.	.	.	.	.	.	.	.	.	.	.	.	.	.	.	.	.
15416	G	A	intergenic_region	ML0009-ML0010	intergenic_region	15416G>A		.	.	.	.	.	.	.	.	.	.	.	.	.	.	.	.	.	.	.	A	.	.	.	.	.	.	.	.	.	A	.	.	.	.	.	.	.	.	.	.	.	.
15439	G	A	intragenic_variant	ML0010	gene_variant	15439G>A		.	.	.	.	.	.	.	.	.	.	.	.	.	.	.	.	.	.	.	.	.	.	.	.	.	.	.	.	.	.	N	.	.	.	.	.	.	.	.	A	.	.
15658	G	A	intragenic_variant	ML0010	gene_variant	15658G>A		.	.	.	.	.	.	.	.	.	.	.	A	.	.	.	.	.	.	.	.	.	.	.	.	.	.	.	.	.	.	.	.	.	.	.	.	N	.	.	.	A	.
15672	G	A	intragenic_variant	ML0010	gene_variant	15672G>A		.	.	.	.	.	.	.	.	.	.	.	.	.	.	.	.	.	.	.	A	.	.	.	.	.	.	.	.	.	A	.	.	.	.	.	.	N	.	.	.	.	.
15809	G	A	intergenic_region	ML0010-ppiA	intergenic_region	15809G>A		.	.	.	.	.	.	.	.	.	.	.	.	.	.	.	.	.	.	.	.	A	.	A	.	.	.	.	.	.	.	.	.	.	.	.	.	.	.	.	.	.	.
15970	G	A	intergenic_region	ML0010-ppiA	intergenic_region	15970G>A		.	.	.	.	.	.	.	.	.	.	.	.	.	.	.	.	.	.	.	.	.	.	.	.	.	.	.	.	.	.	.	.	.	.	.	.	.	.	.	.	.	.
15985	G	A	intergenic_region	ML0010-ppiA	intergenic_region	15985G>A		.	.	.	.	.	.	.	.	.	.	.	A	.	.	.	.	.	.	.	.	.	.	.	.	.	.	.	.	.	.	.	.	.	.	.	.	.	.	.	.	A	.
16320	C	T	missense_variant	ppiA	CDS	328C>T	Pro110Ser	.	.	.	.	.	.	.	.	.	.	.	.	.	.	.	.	.	.	.	.	.	.	.	.	.	.	.	.	.	.	.	.	.	.	.	.	.	.	.	.	.	.
16559	A	G	intergenic_region	ppiA-ML0012	intergenic_region	16559A>G		.	.	.	.	.	.	.	.	.	.	.	.	.	.	N	.	.	.	.	G	.	.	.	.	.	.	.	.	.	G	.	.	.	.	.	.	.	.	.	.	.	.
16736	C	T	missense_variant	ML0012	CDS	244G>A	Ala82Thr	.	.	.	.	.	.	.	.	.	.	.	.	.	.	.	.	.	.	.	.	.	.	.	.	.	.	.	.	.	.	.	.	.	.	.	.	.	.	.	.	.	.
16900	C	T	missense_variant	ML0012	CDS	80G>A	Cys27Tyr	.	.	.	.	.	.	.	.	.	.	.	.	.	.	.	.	.	.	.	.	.	.	.	.	.	.	.	.	.	.	.	.	.	.	.	.	.	.	.	.	.	.
17116	C	A	intergenic_region	ML0012-ML0013	intergenic_region	17116C>A		.	.	.	.	.	.	.	.	.	.	.	.	.	.	.	.	.	.	.	.	.	.	.	.	.	.	.	.	A	.	.	.	.	.	.	.	.	.	.	.	.	.
17157	G	A	synonymous_variant	ML0013	CDS	259C>T	Leu87Leu	.	.	.	.	.	.	.	.	.	.	.	.	.	.	.	.	.	.	.	.	.	.	.	.	.	.	.	.	.	.	.	.	.	.	.	.	.	.	.	.	.	.
17173	G	A	synonymous_variant	ML0013	CDS	243C>T	Phe81Phe	.	.	.	.	.	.	.	.	.	.	.	.	.	.	.	.	.	.	.	.	.	.	.	.	.	.	.	.	.	.	.	.	.	.	.	.	.	.	.	.	.	.
17278	G	A	synonymous_variant	ML0013	CDS	138C>T	Val46Val	.	.	.	.	.	.	.	.	.	.	.	.	A	.	.	.	.	.	.	.	.	.	.	.	.	.	.	.	.	.	.	.	.	.	.	.	.	.	.	.	.	.
17427	G	A	intergenic_region	ML0013-ML0014	intergenic_region	17427G>A		.	.	.	.	.	.	.	.	.	.	.	.	.	.	.	.	.	.	.	.	.	.	.	.	.	.	.	.	.	.	.	.	.	.	.	.	.	.	.	.	.	.
17669	C	T	intragenic_variant	ML0014	gene_variant	17669C>T		.	N	.	.	.	.	.	.	.	.	.	.	.	.	N	.	.	.	.	.	.	.	.	.	.	.	.	.	.	.	.	.	.	.	.	.	.	.	.	.	.	.
17895	G	A	intragenic_variant	ML0014	gene_variant	17895G>A		.	.	.	.	.	.	.	.	.	.	.	N	.	.	.	.	.	.	.	.	.	.	.	.	.	.	.	.	.	.	.	.	.	.	.	.	.	.	.	.	.	.
17928	G	A	intragenic_variant	ML0014	gene_variant	17928G>A		.	.	.	.	.	.	.	.	.	.	.	N	.	.	.	.	.	.	.	.	.	.	.	.	.	.	.	.	.	.	.	.	.	.	.	.	.	.	.	.	N	.
17935	T	C	intragenic_variant	ML0014	gene_variant	17935T>C		.	.	.	.	.	.	.	.	.	.	.	N	.	.	.	.	.	.	.	C	.	.	.	.	.	.	.	.	.	C	.	.	.	.	.	.	.	.	.	.	.	.
18026	C	T	intragenic_variant	ML0014	gene_variant	18026C>T		.	.	.	.	.	.	.	.	.	.	.	.	.	.	.	.	.	.	.	.	.	.	.	.	.	.	.	.	.	.	.	.	.	.	.	.	.	.	.	.	.	.
18439	G	A	missense_variant	pabA	CDS	115G>A	Asp39Asn	.	N	.	.	.	.	.	.	.	.	.	.	.	.	.	.	.	.	.	.	.	.	.	.	.	.	.	.	.	.	.	.	.	.	.	.	.	.	.	.	.	.
18544	G	A	missense_variant	pabA	CDS	220G>A	Ala74Thr	.	N	N	.	.	.	.	.	N	N	.	.	.	.	.	.	.	.	.	.	.	.	.	.	.	.	.	.	.	.	.	.	.	.	.	.	.	.	.	.	.	.
18915	C	T	synonymous_variant	pabA	CDS	591C>T	Asp197Asp	.	.	.	.	.	.	.	.	.	.	.	.	.	.	.	.	.	.	.	.	.	.	.	.	.	.	.	.	.	.	.	.	.	.	.	.	.	.	.	.	.	.
18929	G	A	missense_variant	pabA	CDS	605G>A	Arg202His	.	.	.	.	.	.	.	.	.	.	.	.	.	.	.	.	.	.	.	A	.	.	.	.	.	.	.	.	.	A	.	.	.	.	.	.	.	.	.	.	.	.
19071	G	A	missense_variant	pknB	CDS	1799C>T	Ala600Val	.	N	.	.	.	.	.	.	.	.	.	.	.	.	.	.	.	.	.	.	.	.	.	.	.	.	.	.	.	.	.	.	.	.	.	.	.	.	.	.	.	.
19452	G	A	missense_variant	pknB	CDS	1418C>T	Thr473Ile	.	N	.	.	.	.	.	.	.	.	.	.	.	.	A	.	.	.	.	.	.	A	.	.	.	A	.	A	.	.	.	.	A	.	A	.	.	.	.	.	.	.
19469	G	A	synonymous_variant	pknB	CDS	1401C>T	Asn467Asn	.	.	.	.	.	.	.	.	.	.	.	.	.	.	.	.	.	.	.	.	.	.	.	A	.	.	.	.	.	.	.	.	.	.	.	.	.	.	.	.	.	.
19659	G	A	missense_variant	pknB	CDS	1211C>T	Ala404Val	.	.	.	.	.	.	.	.	.	.	.	.	.	.	.	.	.	.	.	.	.	.	.	.	.	.	.	.	.	.	.	.	.	.	.	.	.	.	.	.	.	.
19848	G	A	missense_variant	pknB	CDS	1022C>T	Ala341Val	.	N	.	.	.	.	.	.	.	.	.	.	.	.	.	.	.	.	.	.	.	.	.	.	.	.	.	.	.	.	.	.	.	.	.	.	.	.	.	.	.	.
19909	T	A	missense_variant	pknB	CDS	961A>T	Ser321Cys	.	.	.	.	.	.	.	.	.	.	.	.	.	.	.	.	.	.	.	.	.	.	.	.	.	.	.	.	.	.	.	.	.	.	.	.	.	.	.	.	.	.
20060	G	A	synonymous_variant	pknB	CDS	810C>T	Ala270Ala	.	.	.	.	.	.	.	.	.	.	.	.	.	.	.	.	.	.	.	.	.	.	.	.	.	.	.	.	.	.	.	.	.	.	.	.	.	.	.	.	.	.
20621	G	A	synonymous_variant	pknB	CDS	249C>T	Ser83Ser	.	N	.	.	.	.	.	.	.	.	.	.	.	.	N	.	.	.	.	.	.	.	.	.	.	.	.	.	.	.	.	.	.	.	.	.	.	.	.	.	.	.
20910	G	A	missense_variant	pknA	CDS	1283C>T	Thr428Ile	.	A	A	.	A	A	.	A	.	A	A	.	A	.	.	.	.	.	.	.	.	.	.	.	.	.	.	.	.	.	.	.	.	.	.	.	.	.	.	.	.	A
20918	G	A	synonymous_variant	pknA	CDS	1275C>T	Ala425Ala	.	.	.	.	.	.	.	.	.	.	.	.	.	.	.	.	.	.	.	.	.	.	.	.	.	.	.	.	.	.	.	.	.	.	.	.	.	.	.	.	.	.
21139	G	T	missense_variant	pknA	CDS	1054C>A	Leu352Met	.	N	.	.	.	.	.	.	.	.	.	.	.	.	.	.	.	.	.	.	.	.	.	.	.	.	.	.	.	.	.	.	.	.	.	.	.	.	.	.	.	.
21266	G	A	synonymous_variant	pknA	CDS	927C>T	Cys309Cys	.	N	.	.	.	.	.	.	.	.	.	.	.	.	N	.	.	.	.	.	.	.	.	.	.	.	.	.	.	.	.	.	.	.	.	.	.	.	.	.	.	.
21959	G	A	synonymous_variant	pknA	CDS	234C>T	Asp78Asp	.	.	.	.	.	.	.	.	.	.	.	.	.	.	.	.	.	.	.	.	.	.	.	.	.	.	.	.	.	.	.	.	.	.	.	.	.	.	.	.	.	.
22061	G	A	synonymous_variant	pknA	CDS	132C>T	Leu44Leu	.	.	.	.	.	.	.	.	.	.	.	.	.	.	N	.	.	.	.	.	.	.	.	.	.	.	.	.	.	.	.	.	.	.	.	.	.	.	.	A	.	.
22151	G	A	synonymous_variant	pknA	CDS	42C>T	Arg14Arg	.	.	.	.	.	.	.	.	.	.	.	.	.	.	N	.	.	.	.	.	.	.	.	.	.	.	.	.	.	.	.	.	.	.	.	.	.	.	.	.	.	.
22488	G	A	missense_variant	pbpA	CDS	1180C>T	Pro394Ser	.	.	.	.	.	.	.	.	.	.	.	A	.	.	.	.	.	.	.	.	.	.	.	.	.	.	.	.	.	.	.	.	.	.	.	.	.	.	.	.	A	.
22719	G	A	synonymous_variant	pbpA	CDS	949C>T	Leu317Leu	.	A	A	.	A	A	.	A	.	N	A	.	A	.	.	.	.	.	.	.	.	.	.	.	.	.	.	.	.	.	.	.	.	.	.	.	N	.	.	.	.	A
22909	G	A	synonymous_variant	pbpA	CDS	759C>T	Pro253Pro	.	.	.	A	.	.	.	.	.	.	.	.	.	.	.	.	.	.	.	.	.	.	.	.	.	.	.	.	.	.	.	.	.	.	.	.	.	.	.	.	.	.
23040	G	A	synonymous_variant	pbpA	CDS	628C>T	Leu210Leu	.	.	.	.	.	.	.	.	.	.	.	.	.	.	.	.	.	.	.	.	.	.	.	.	.	.	.	.	.	.	N	.	.	.	.	.	.	.	.	.	.	.
23299	G	A	synonymous_variant	pbpA	CDS	369C>T	Phe123Phe	.	.	.	.	.	.	.	.	N	N	.	.	.	.	.	.	.	.	.	.	.	.	.	.	.	.	.	.	.	.	.	.	.	.	.	.	.	.	.	.	.	.
23381	G	A	missense_variant	pbpA	CDS	287C>T	Ser96Phe	.	.	.	.	.	.	.	.	.	.	.	.	.	.	.	.	.	.	.	.	.	.	.	.	.	.	.	.	.	.	.	.	.	.	.	.	.	.	.	.	.	.
23609	A	T	missense_variant	pbpA	CDS	59T>A	Leu20Gln	.	.	.	.	.	.	.	.	.	.	.	.	.	.	N	.	.	.	.	.	.	.	.	.	.	.	.	.	.	.	.	.	.	.	.	.	.	.	.	.	.	.
23700	G	A	synonymous_variant	rodA	CDS	1362C>T	Ile454Ile	.	.	.	.	.	.	.	.	.	.	.	.	.	.	.	.	.	.	.	.	.	.	.	.	.	.	.	.	.	.	.	.	.	.	.	.	.	.	.	.	.	.
24230	T	C	missense_variant	rodA	CDS	832A>G	Thr278Ala	.	N	.	.	.	.	.	.	.	.	.	.	.	.	.	.	.	.	.	.	.	.	.	.	.	.	.	.	.	.	.	.	.	.	.	.	.	.	.	.	.	.
24864	G	A	synonymous_variant	rodA	CDS	198C>T	Ala66Ala	.	.	.	.	.	.	.	.	.	.	.	.	.	A	N	A	A	.	A	.	.	.	.	.	A	.	A	.	A	.	A	A	.	A	.	A	A	A	.	.	.	.
24901	C	T	missense_variant	rodA	CDS	161G>A	Gly54Asp	.	.	.	.	.	.	.	.	.	.	.	.	.	.	.	.	.	.	.	.	.	.	.	.	.	.	.	.	.	.	.	.	.	.	.	.	.	.	.	.	.	.
25118	C	T	synonymous_variant	ML0020	CDS	1470G>A	Thr490Thr	.	.	.	.	.	.	.	.	.	.	.	.	.	.	.	.	.	.	.	.	.	.	.	.	.	.	.	.	.	.	.	T	.	.	.	.	.	.	.	.	.	.
25414	C	T	missense_variant	ML0020	CDS	1174G>A	Ala392Thr	.	N	.	.	.	.	.	.	.	.	.	.	.	.	.	.	.	.	.	T	.	.	.	.	.	.	.	.	.	T	.	.	.	.	.	.	.	.	.	.	.	.
26545	G	A	synonymous_variant	ML0020	CDS	43C>T	Leu15Leu	.	.	.	.	.	.	.	.	.	.	.	.	.	.	.	.	.	.	.	.	.	.	.	.	.	.	.	.	.	.	.	.	.	.	.	.	.	.	.	A	.	.
27143	A	C	intergenic_region	ML0021-ML0022	intergenic_region	27143A>C		.	.	.	.	.	.	.	.	.	.	.	.	.	.	.	.	.	.	.	.	.	.	.	.	.	.	.	.	.	.	.	.	.	.	.	.	.	.	.	.	.	.
27730	G	A	missense_variant	ML0022	CDS	910C>T	Pro304Ser	.	.	.	.	.	.	.	.	.	.	.	.	.	.	N	.	.	.	.	.	.	.	.	.	.	A	.	.	.	.	.	.	A	.	.	.	.	.	.	.	.	.
27937	G	A	missense_variant	ML0022	CDS	703C>T	His235Tyr	.	N	.	.	.	.	.	.	.	N	.	.	.	.	.	.	.	.	.	.	.	.	.	.	.	.	.	.	.	.	.	.	.	.	.	.	.	.	.	.	.	.
28397	C	T	synonymous_variant	ML0022	CDS	243G>A	Thr81Thr	.	.	.	.	.	.	.	.	.	.	.	.	.	.	T	.	.	.	.	.	.	T	.	.	.	T	.	T	.	.	.	.	T	.	T	.	.	.	.	.	.	.
28594	C	T	missense_variant	ML0022	CDS	46G>A	Glu16Lys	.	.	.	.	.	.	.	.	.	.	.	.	.	.	.	.	.	.	.	.	.	.	.	.	.	.	.	.	.	.	.	.	.	.	.	.	.	.	.	.	.	.
28689	C	T	intergenic_region	ML0022-leuT	intergenic_region	28689C>T		.	.	.	.	.	.	.	.	.	.	.	.	.	.	.	.	.	.	T	.	.	.	.	.	.	.	.	.	.	.	.	.	.	.	.	.	.	.	.	.	.	.
29055	G	T	missense_variant	ML0023	CDS	211C>A	His71Asn	.	.	.	.	.	.	.	.	N	.	.	.	.	.	.	.	.	.	.	.	.	.	.	.	.	.	.	.	.	.	T	.	.	.	.	.	.	.	.	.	.	.
29107	G	A	synonymous_variant	ML0023	CDS	159C>T	Ile53Ile	.	.	.	.	.	.	.	.	.	.	.	.	.	.	.	.	.	.	.	.	.	.	.	.	.	.	.	.	.	.	.	.	.	.	.	.	.	.	.	.	.	.
29460	C	T	intergenic_region	ML0023-ML0024	intergenic_region	29460C>T		.	.	.	.	.	.	.	.	.	.	.	.	.	.	.	.	.	.	.	.	.	.	.	.	.	.	.	.	.	.	.	.	.	.	.	.	.	.	.	.	.	.
29508	C	T	intergenic_region	ML0023-ML0024	intergenic_region	29508C>T		.	.	.	.	.	.	.	.	.	.	.	T	.	.	.	.	.	.	.	.	.	.	.	.	.	.	.	.	.	.	.	.	.	.	.	.	.	.	.	.	T	.
29563	C	T	intergenic_region	ML0023-ML0024	intergenic_region	29563C>T		.	.	.	.	.	.	.	.	.	.	.	T	.	.	.	.	.	.	.	.	.	.	.	.	.	.	.	.	.	.	.	.	.	.	.	.	.	.	.	.	T	.
29637	C	T	intergenic_region	ML0023-ML0024	intergenic_region	29637C>T		.	.	.	.	.	.	.	.	.	.	.	.	.	.	.	.	.	.	.	.	.	.	.	.	.	.	.	.	.	.	.	.	.	.	.	.	.	.	.	.	.	.
30699	G	A	intergenic_region	ML0025-PPE	intergenic_region	30699G>A		.	N	.	.	.	.	.	.	.	.	.	.	.	.	.	.	.	.	.	.	.	.	.	.	.	.	.	.	.	.	.	.	.	.	.	.	.	.	.	.	.	.
30886	G	A	intergenic_region	ML0025-PPE	intergenic_region	30886G>A		.	.	.	.	.	.	.	.	.	.	.	.	.	.	.	A	.	.	A	.	.	.	.	.	A	.	.	.	.	.	.	A	.	.	.	.	.	.	.	.	.	.
30911	G	A	intergenic_region	ML0025-PPE	intergenic_region	30911G>A		.	.	.	.	.	.	.	.	.	.	.	.	.	.	.	.	.	.	.	.	.	.	.	.	.	.	.	.	.	.	.	.	.	.	.	.	.	.	.	.	.	.
31044	G	A	intragenic_variant	PPE	gene_variant	31044G>A		.	.	.	.	.	.	.	.	.	.	.	.	.	A	.	.	A	.	.	.	.	.	.	.	.	.	.	.	.	.	.	.	.	.	.	.	.	.	.	.	.	.
31049	G	A	intragenic_variant	PPE	gene_variant	31049G>A		.	.	.	.	.	.	.	.	.	.	.	.	.	A	N	A	A	.	A	.	.	.	.	.	A	.	A	.	A	.	A	A	.	A	.	A	A	A	.	.	.	.
31839	G	A	intergenic_region	PPE-ML0027	intergenic_region	31839G>A		.	.	.	.	.	.	.	.	.	.	.	.	.	A	.	A	A	.	A	.	.	.	.	.	A	.	A	.	A	.	A	A	.	A	.	A	A	A	.	.	.	.
35507	A	G	missense_variant	ML0031	CDS	617T>C	Ile206Thr	.	.	.	.	.	.	.	.	N	.	.	.	.	.	.	.	.	.	.	.	.	.	.	.	.	.	.	.	.	.	.	.	.	.	.	.	.	.	.	.	.	.
38202	C	T	missense_variant	leuS	CDS	1882C>T	Arg628Trp	.	.	.	.	.	.	.	.	.	.	.	T	.	.	.	.	.	.	.	.	.	.	.	.	.	.	.	.	.	.	.	.	.	.	.	.	.	.	.	.	N	.
38769	G	A	missense_variant	leuS	CDS	2449G>A	Asp817Asn	.	.	.	.	.	.	.	.	.	.	.	.	.	.	.	.	.	.	.	.	.	.	.	.	.	.	.	.	.	.	.	.	.	.	.	.	.	.	.	.	.	.
39535	G	A	intergenic_region	leuS-ML0033	intergenic_region	39535G>A		N	N	N	N	N	N	N	N	N	N	N	N	N	N	N	N	N	N	N	N	N	N	N	N	N	N	N	N	N	N	N	N	N	N	N	N	N	N	N	N	N	N
39614	G	A	intergenic_region	leuS-ML0033	intergenic_region	39614G>A		N	N	N	N	N	N	N	N	N	N	N	N	N	N	N	N	N	N	N	N	N	N	N	N	N	N	N	N	N	N	N	N	N	N	N	N	N	N	N	N	N	N
39882	C	T	intergenic_region	leuS-ML0033	intergenic_region	39882C>T		N	N	N	N	N	N	N	.	N	N	N	N	N	N	N	N	N	N	N	N	N	N	N	N	N	N	N	N	N	N	N	N	N	N	N	N	N	N	.	.	N	N
40443	G	A	intergenic_region	ML0033-ML0034	intergenic_region	40443G>A		.	.	.	.	.	.	.	.	.	.	.	.	.	.	.	.	.	.	.	.	.	.	.	.	.	.	.	.	.	.	.	.	.	.	.	.	.	.	.	.	.	.
40503	C	T	intergenic_region	ML0033-ML0034	intergenic_region	40503C>T		.	.	.	.	.	.	.	.	.	.	.	.	.	.	N	.	.	.	.	.	.	.	.	.	.	.	.	.	.	.	.	.	.	.	.	.	.	.	.	.	.	.
40626	C	T	intergenic_region	ML0033-ML0034	intergenic_region	40626C>T		.	.	.	.	.	.	.	.	.	.	.	.	.	.	.	.	.	.	.	.	.	.	.	.	.	.	.	.	.	.	.	.	.	.	.	.	.	.	.	.	.	.
42450	C	G	intragenic_variant	ML0035	gene_variant	42450C>G		.	.	.	.	.	.	.	.	.	.	.	.	.	.	.	.	.	.	.	.	.	.	.	.	.	.	.	.	.	G	.	.	.	.	.	.	.	.	.	.	.	.
43827	C	G	intergenic_region	ML0036-ML0037	intergenic_region	43827C>G		.	.	.	.	.	.	.	.	.	.	.	.	.	.	.	.	.	.	.	.	.	.	.	.	.	.	.	.	.	.	.	.	.	.	.	.	.	.	.	.	.	.
44180	T	C	intragenic_variant	ML0037	gene_variant	44180T>C		.	.	.	.	.	.	.	.	.	.	.	.	.	C	.	C	C	.	C	.	.	.	.	.	C	.	C	.	C	.	C	C	.	C	.	C	C	C	.	.	.	.
44770	G	A	intragenic_variant	ML0037	gene_variant	44770G>A		.	.	.	.	.	.	.	.	N	.	.	.	.	.	.	.	.	.	.	.	.	.	.	.	.	.	.	.	.	.	.	.	.	.	.	.	.	.	.	A	.	.
44832	G	A	intragenic_variant	ML0037	gene_variant	44832G>A		.	.	.	.	.	.	.	.	.	.	.	.	.	.	.	.	.	.	.	.	.	.	.	.	.	.	.	.	.	.	.	.	.	.	.	.	.	.	.	.	.	.
45159	A	G	intragenic_variant	ML0037	gene_variant	45159A>G		.	.	.	.	.	.	.	.	.	.	.	.	.	.	.	.	.	.	.	.	.	.	.	.	.	.	.	.	.	.	.	.	.	.	.	.	.	.	.	.	.	.
45216	C	T	intragenic_variant	ML0037	gene_variant	45216C>T		.	.	.	.	.	.	.	.	N	.	.	.	.	.	.	.	.	.	.	.	.	.	.	.	.	.	.	.	.	.	.	.	.	.	.	.	.	.	.	.	.	.
45407	C	T	intragenic_variant	ML0038	gene_variant	45407C>T		.	.	.	.	.	.	.	.	N	.	.	.	.	.	.	.	.	.	.	.	.	.	.	.	.	.	.	.	.	.	.	.	.	.	.	.	.	.	.	.	.	.
45472	G	A	intragenic_variant	ML0038	gene_variant	45472G>A		.	.	.	.	.	.	.	.	.	.	.	.	.	.	.	.	.	.	.	.	.	.	.	.	.	.	.	.	.	.	.	.	.	.	.	.	.	.	.	.	.	.
45791	T	C	intragenic_variant	ML0038	gene_variant	45791T>C		.	N	N	.	.	.	.	.	N	.	.	.	.	.	.	.	.	.	.	.	.	.	.	.	.	.	.	.	.	.	.	.	.	.	.	.	.	.	.	.	.	.
46096	A	G	intragenic_variant	ML0038	gene_variant	46096A>G		.	.	.	.	.	.	.	.	.	.	.	.	.	.	.	.	.	.	.	.	.	.	.	.	.	.	.	.	.	.	.	.	.	.	.	.	.	.	.	.	.	.
46129	C	T	intragenic_variant	ML0038	gene_variant	46129C>T		.	.	.	.	N	T	.	.	.	.	.	.	.	.	.	.	.	.	.	.	.	.	.	.	.	.	.	.	.	.	.	.	.	.	.	.	.	.	.	.	.	.
46416	G	A	intragenic_variant	ML0038	gene_variant	46416G>A		.	.	.	.	.	.	.	.	.	.	.	.	.	.	.	.	.	.	.	.	.	.	.	.	.	.	.	.	.	.	.	.	.	.	.	.	.	.	.	.	.	.
48196	G	A	intragenic_variant	ML0039	gene_variant	48196G>A		.	.	N	.	.	.	.	.	.	.	.	A	.	.	.	.	.	.	.	.	.	.	.	.	.	.	.	.	.	.	.	.	.	.	.	.	.	.	.	.	A	.
48229	C	T	intragenic_variant	ML0039	gene_variant	48229C>T		.	.	N	.	.	.	.	.	N	.	.	.	.	.	.	.	.	.	.	.	.	.	.	.	.	.	.	.	.	.	.	.	.	.	.	.	.	.	.	.	.	.
48235	G	A	intragenic_variant	ML0039	gene_variant	48235G>A		.	.	N	.	.	.	.	.	N	.	.	.	.	.	.	.	.	.	.	.	.	.	.	.	.	.	.	.	.	.	.	.	.	.	.	.	.	.	.	.	.	.
48680	G	T	intergenic_region	ML0039-ML0040	intergenic_region	48680G>T		.	.	.	.	.	.	.	.	N	.	.	.	.	.	.	.	.	.	.	.	.	.	.	.	.	.	.	.	.	.	.	.	.	.	.	.	.	.	.	.	.	.
48732	C	T	intergenic_region	ML0039-ML0040	intergenic_region	48732C>T		.	.	.	.	.	.	.	.	.	.	.	.	.	.	N	.	.	T	.	.	T	T	T	T	.	T	.	T	.	.	.	.	T	.	T	.	.	.	.	.	.	.
50428	G	A	intergenic_region	ML0040-ML0041	intergenic_region	50428G>A		N	N	.	.	.	.	N	.	.	.	.	N	.	.	N	.	.	.	.	.	.	.	.	.	.	.	.	.	.	.	N	.	.	.	.	.	.	.	.	.	.	.
51299	C	T	missense_variant	ML0041	CDS	644C>T	Thr215Ile	.	.	.	.	.	.	.	.	.	.	.	.	.	.	.	.	.	.	.	.	.	.	.	.	.	.	.	.	.	.	.	.	.	.	.	.	.	.	.	.	.	.
51988	C	T	missense_variant	ML0041	CDS	1333C>T	Arg445Cys	.	.	.	.	.	.	.	.	.	.	.	.	.	.	N	.	.	.	.	.	.	.	.	.	.	.	.	.	.	.	.	.	.	.	.	.	.	.	.	.	.	.
52084	C	T	missense_variant	ML0042	CDS	92C>T	Thr31Ile	.	.	.	.	.	.	.	.	.	.	.	.	.	.	.	.	.	.	.	.	.	.	.	.	.	.	.	.	.	.	.	.	.	.	.	.	.	.	.	.	.	.
52851	T	C	missense_variant	ML0042	CDS	859T>C	Trp287Arg	C	N	N	C	C	C	C	C	N	N	C	N	C	C	C	C	C	C	C	C	C	C	C	C	C	C	C	C	C	C	C	C	C	C	C	C	C	C	C	C	C	C
53300	C	T	synonymous_variant	ML0042	CDS	1308C>T	Gly436Gly	.	N	.	.	.	.	.	.	.	.	.	.	.	.	.	.	.	.	.	.	.	.	.	.	.	.	.	.	.	.	.	.	.	.	.	.	.	.	.	.	.	.
53995	G	A	intragenic_variant	ML0043	gene_variant	53995G>A		.	N	.	.	.	.	.	.	.	.	.	.	.	.	.	.	.	.	.	.	.	.	.	.	.	.	.	.	.	.	.	.	.	.	.	.	.	.	.	.	.	.
55736	G	T	intragenic_variant	ML0045	gene_variant	55736G>T		.	.	.	.	.	.	.	.	.	.	.	.	.	.	.	.	.	.	.	.	.	.	.	.	.	.	.	.	.	.	.	.	.	.	.	.	.	.	.	.	.	.
56421	C	T	intragenic_variant	ML0045	gene_variant	56421C>T		.	N	.	.	.	.	.	.	.	.	.	.	.	.	.	.	.	.	.	.	.	.	.	.	.	.	.	.	.	.	.	.	.	.	.	.	.	.	.	.	.	.
57633	T	G	intragenic_variant	ML0046	gene_variant	57633T>G		.	.	.	.	.	.	.	.	.	.	.	.	.	.	.	.	.	.	.	.	.	.	.	.	.	.	.	.	.	.	.	.	.	.	.	.	.	.	.	G	.	.
58052	C	T	missense_variant	ML0047	CDS	1507G>A	Val503Ile	.	.	.	.	.	.	.	.	N	.	.	.	.	T	.	T	T	.	T	.	.	.	.	.	T	.	T	.	T	.	T	T	.	T	.	T	T	T	.	.	.	.
58631	C	T	missense_variant	ML0047	CDS	928G>A	Ala310Thr	.	.	.	.	.	.	.	.	.	.	.	.	.	.	.	.	.	.	.	.	.	.	.	.	.	.	.	.	.	.	.	.	.	.	.	.	.	.	.	.	.	.
58756	G	A	missense_variant	ML0047	CDS	803C>T	Ala268Val	.	N	N	.	.	.	.	.	.	N	.	.	.	.	.	.	.	.	.	.	.	A	.	.	.	.	.	.	.	.	.	.	.	.	.	.	.	.	.	.	.	.
59871	G	A	missense_variant	ML0048	CDS	1445C>T	Thr482Met	.	N	.	.	.	.	.	.	.	.	.	.	.	.	.	.	.	.	.	.	.	.	.	A	.	.	.	.	.	.	.	.	.	.	.	.	.	.	.	.	.	.
60096	T	G	missense_variant	ML0048	CDS	1220A>C	Asp407Ala	.	.	.	.	.	.	.	.	.	.	.	.	.	.	.	.	.	.	.	.	.	.	.	.	.	.	G	.	.	.	.	.	.	.	.	.	.	.	.	.	.	.
60699	G	A	missense_variant	ML0048	CDS	617C>T	Ser206Leu	.	.	.	A	.	.	.	.	.	.	.	.	.	.	.	.	.	.	.	.	.	.	.	.	.	.	.	.	.	.	.	.	.	.	.	.	.	.	.	.	.	.
60863	C	T	missense_variant	ML0048	CDS	453G>A	Met151Ile	.	.	.	.	.	.	.	.	.	.	.	.	.	.	.	.	.	.	.	.	.	.	.	.	.	.	.	.	.	.	.	.	.	.	.	.	.	.	.	.	.	.
61244	C	T	synonymous_variant	ML0048	CDS	72G>A	Glu24Glu	.	.	.	.	.	.	.	.	.	.	.	.	.	.	.	.	.	.	.	.	.	.	.	.	.	.	.	.	.	.	.	.	.	.	.	.	.	.	.	.	.	.
61425	A	G	missense_variant	ML0049	CDS	269T>C	Met90Thr	G	G	G	G	G	G	G	G	N	G	G	G	G	G	G	G	G	G	G	G	G	G	G	G	G	G	G	G	G	G	G	G	G	G	G	G	G	G	G	G	G	G
61435	C	T	missense_variant	ML0049	CDS	259G>A	Ala87Thr	.	.	.	.	.	.	.	.	.	.	.	.	.	.	.	.	.	.	.	.	.	.	.	.	.	.	.	.	.	.	.	.	.	.	.	.	.	.	.	.	.	.
61530	C	T	missense_variant	ML0049	CDS	164G>A	Arg55Gln	T	T	T	T	T	T	T	T	T	T	T	T	T	T	T	T	T	T	T	T	T	T	T	T	T	T	T	T	T	T	T	T	T	T	T	T	T	T	T	T	T	T
61710	G	A	intergenic_region	ML0049-ML0050	intergenic_region	61710G>A		.	.	.	.	.	.	.	.	.	.	.	.	.	.	A	.	.	.	.	.	.	.	.	.	.	.	.	.	.	.	.	.	.	.	A	.	.	.	.	.	.	.
61735	C	T	synonymous_variant	ML0050	CDS	288G>A	Ser96Ser	.	N	.	.	N	.	.	T	.	T	T	.	.	.	.	.	.	.	.	.	.	.	.	.	.	.	.	.	.	.	.	.	.	.	.	.	.	.	.	.	.	.
62401	T	G	missense_variant	ML0051	CDS	709A>C	Thr237Pro	.	.	.	.	.	.	.	.	.	.	.	.	.	.	N	.	.	.	.	.	.	.	.	.	.	.	.	.	.	.	.	.	.	.	.	.	.	.	.	.	.	.
62545	G	T	missense_variant	ML0051	CDS	565C>A	Pro189Thr	.	N	.	.	.	.	.	.	N	.	.	.	.	.	.	.	.	.	.	.	.	.	.	.	.	.	.	.	.	.	.	.	.	.	.	.	.	.	.	T	.	.
64579	C	G	synonymous_variant	ML0052	CDS	534G>C	Thr178Thr	.	N	.	.	.	.	.	.	N	.	.	.	.	.	N	.	.	.	.	.	.	.	.	.	.	.	.	.	.	.	N	.	.	.	.	.	.	.	.	.	.	.
65867	T	C	synonymous_variant	ML0053	CDS	1554A>G	Gly518Gly	.	.	.	C	.	.	.	.	.	.	.	.	.	.	.	.	.	.	.	.	.	.	.	.	.	.	.	.	.	.	.	.	.	.	.	.	.	.	.	.	N	.
66394	C	T	missense_variant	ML0053	CDS	1027G>A	Gly343Ser	.	N	.	.	.	.	.	.	.	.	.	.	.	.	.	.	.	.	.	.	.	.	.	.	.	.	.	.	.	.	.	.	.	.	.	.	.	.	.	.	.	.
66768	C	T	missense_variant	ML0053	CDS	653G>A	Arg218His	.	.	.	.	.	.	T	.	.	.	.	.	.	.	.	.	.	.	.	.	.	.	.	.	.	.	.	.	.	.	.	.	.	.	.	.	.	.	.	.	.	.
68046	C	T	missense_variant	ML0054	CDS	817G>A	Glu273Lys	.	.	.	.	.	.	.	.	.	.	.	.	.	.	.	.	.	.	.	.	.	.	.	.	.	.	.	.	.	.	.	.	.	.	.	.	.	.	.	.	.	.
69328	G	T	synonymous_variant	ML0055	CDS	1260C>A	Thr420Thr	.	.	.	.	.	.	.	.	.	.	.	.	.	.	.	.	.	.	.	.	.	.	.	.	.	.	.	.	.	.	.	.	.	.	.	.	.	.	.	.	.	.
71687	G	A	intragenic_variant	ML0057	gene_variant	71687G>A		.	N	.	.	.	.	.	.	N	.	.	.	.	.	.	.	.	.	.	.	.	.	.	.	.	.	.	.	.	.	.	.	.	.	.	.	N	.	.	.	.	.
71739	G	A	intragenic_variant	ML0057	gene_variant	71739G>A		.	N	.	.	.	.	.	.	.	.	.	N	N	.	.	.	.	.	.	.	.	.	.	.	.	.	.	.	.	.	N	.	.	.	.	.	N	N	.	.	.	.
72135	C	A	intergenic_region	ML0057-ML0058	intergenic_region	72135C>A		.	.	.	.	.	.	.	.	N	.	.	.	.	.	.	.	.	.	.	.	.	.	.	.	.	.	.	.	.	.	.	.	.	.	.	.	.	.	.	.	.	.
73102	C	T	intragenic_variant	ML0058	gene_variant	73102C>T		.	.	.	T	.	.	N	.	.	.	.	N	.	.	.	.	.	.	.	.	.	.	.	.	.	.	.	.	.	.	N	.	.	.	.	.	.	.	.	.	.	.
73105	G	T	intragenic_variant	ML0058	gene_variant	73105G>T		.	.	.	T	.	.	N	.	.	.	.	N	.	.	.	.	.	.	.	.	.	.	.	.	.	.	.	.	.	.	N	.	.	.	.	.	.	.	.	.	.	.
73108	A	G	intragenic_variant	ML0058	gene_variant	73108A>G		.	.	.	N	.	.	N	.	.	.	.	.	N	.	.	.	.	.	.	.	.	.	.	.	.	.	.	.	.	.	N	.	.	.	.	.	.	.	.	.	.	.
73111	A	C	intragenic_variant	ML0058	gene_variant	73111A>C		.	.	.	C	.	.	N	.	.	.	.	.	N	.	.	.	.	.	.	.	.	.	.	.	.	.	.	.	.	.	N	.	.	.	.	.	.	.	.	.	.	.
73115	T	C	intragenic_variant	ML0058	gene_variant	73115T>C		.	.	.	C	.	.	.	.	.	.	.	.	.	.	.	.	.	.	.	.	.	.	.	.	.	.	.	.	.	.	N	.	.	.	.	.	.	.	.	.	.	.
73703	C	T	intergenic_region	ML0058-ML0059	intergenic_region	73703C>T		.	.	.	.	.	.	.	.	N	.	.	.	.	.	.	.	.	.	.	.	.	.	.	.	.	.	.	.	.	.	N	.	.	.	.	.	.	.	.	.	.	.
74825	T	C	intergenic_region	ML0059-ML0060	intergenic_region	74825T>C		N	N	N	N	N	N	N	N	N	N	N	N	N	N	N	N	N	N	N	N	N	N	N	N	N	N	N	N	N	N	N	N	N	N	N	N	N	N	N	.	N	N
74834	T	C	intergenic_region	ML0059-ML0060	intergenic_region	74834T>C		N	N	N	N	N	N	N	N	N	N	N	N	N	N	N	N	N	N	N	N	N	N	N	N	N	N	N	N	N	N	N	N	N	N	N	N	N	N	N	.	N	N
74875	C	T	intergenic_region	ML0059-ML0060	intergenic_region	74875C>T		N	N	N	N	N	N	N	N	N	N	N	N	N	N	N	N	N	N	N	N	N	N	N	N	N	N	N	N	N	N	N	N	N	N	N	N	N	N	N	.	N	N
74913	T	C	intergenic_region	ML0059-ML0060	intergenic_region	74913T>C		N	N	N	N	N	N	N	C	N	N	N	N	N	N	N	N	N	N	N	N	N	N	N	N	N	N	N	N	N	N	N	N	N	N	N	N	N	N	N	.	N	N
75416	C	A	intergenic_region	ML0059-ML0060	intergenic_region	75416C>A		.	.	.	.	.	.	.	.	N	.	.	.	.	.	.	.	.	.	.	.	.	.	.	.	.	.	.	.	.	.	.	.	.	.	.	.	.	.	.	.	.	.
76343	C	T	intergenic_region	ML0059-ML0060	intergenic_region	76343C>T		.	.	.	.	.	.	.	.	.	.	.	.	.	.	.	.	.	.	.	.	.	.	.	.	.	.	.	.	.	.	.	.	.	.	.	.	.	.	.	.	.	.
77864	T	C	synonymous_variant	gltB	CDS	156T>C	Gly52Gly	C	N	C	C	C	C	C	C	C	N	C	C	C	C	C	C	C	C	C	C	C	C	C	C	C	C	C	C	C	C	C	C	C	C	C	C	C	C	C	C	C	C
84592	C	T	intergenic_region	gltD-ML0063	intergenic_region	84592C>T		.	.	.	.	.	.	.	.	.	.	.	.	.	.	.	.	.	.	.	.	.	.	.	T	.	.	.	.	.	.	.	.	.	.	.	.	.	.	.	.	.	.
85000	G	T	intragenic_variant	ML0063	gene_variant	85000G>T		.	.	.	.	.	.	.	.	.	.	.	.	.	.	.	.	.	.	.	.	.	.	.	.	.	.	.	.	.	.	.	.	.	.	.	.	.	.	.	.	.	.
85842	C	T	intergenic_region	ML0063-ML0064	intergenic_region	85842C>T		.	.	.	.	.	.	.	.	.	.	.	.	.	.	.	.	.	.	.	.	.	.	.	.	.	.	.	.	.	.	.	.	.	.	.	.	.	.	.	.	.	.
86753	G	A	missense_variant	ML0065	CDS	73G>A	Ala25Thr	.	.	.	.	.	.	.	.	.	.	.	.	.	.	N	.	.	.	.	.	.	.	.	.	.	.	.	.	.	.	.	.	.	.	.	.	.	.	.	.	.	.
86851	C	T	synonymous_variant	ML0065	CDS	171C>T	Gly57Gly	.	.	.	.	.	.	.	.	.	.	.	.	.	.	.	.	.	.	.	.	.	.	.	.	.	.	.	.	.	.	.	.	.	.	.	.	.	.	.	.	.	.
86867	G	A	missense_variant	ML0065	CDS	187G>A	Asp63Asn	.	.	.	.	.	.	.	.	.	.	.	.	.	.	.	.	.	.	.	.	.	.	.	.	.	.	.	.	.	.	.	.	.	.	.	.	.	.	.	.	.	.
87647	G	A	missense_variant	ML0065	CDS	967G>A	Asp323Asn	.	.	.	.	.	.	.	.	.	.	.	.	.	.	.	.	.	.	.	.	.	.	.	.	.	.	.	.	.	.	.	.	.	.	.	.	.	.	.	.	.	.
87828	C	T	missense_variant	ML0065	CDS	1148C>T	Pro383Leu	.	N	.	.	.	.	.	.	.	.	.	.	.	.	.	.	.	.	.	.	.	.	.	.	.	.	.	.	.	.	.	.	.	.	.	.	.	.	.	.	.	.
88468	C	T	synonymous_variant	menG	CDS	252G>A	Leu84Leu	.	N	.	.	.	.	.	.	.	N	.	N	.	.	.	.	.	.	.	.	.	.	.	.	.	.	.	.	.	.	.	.	.	.	.	.	.	.	.	.	.	.
90345	C	T	intergenic_region	ML0068-ML0069	intergenic_region	90345C>T		.	N	.	.	.	.	.	.	.	.	.	.	.	.	.	.	.	.	.	.	.	.	.	.	.	.	.	.	.	.	.	.	.	.	.	.	.	.	.	.	.	.
92561	C	T	intergenic_region	ML0071-sodA	intergenic_region	92561C>T		.	.	N	.	.	.	.	.	.	.	.	.	.	.	.	.	.	.	.	.	.	.	.	.	.	.	.	.	.	T	.	.	.	.	.	.	.	.	.	.	.	.
93108	C	A	missense_variant	sodA	CDS	163G>T	Asp55Tyr	.	.	.	.	.	.	.	.	.	.	.	.	.	.	.	.	.	.	.	.	.	.	.	.	.	.	.	.	.	.	.	.	.	.	.	.	.	.	.	.	.	.
93554	A	G	intergenic_region	sodA-ML0073	intergenic_region	93554A>G		.	N	.	.	.	.	.	.	.	.	.	.	.	.	.	.	.	.	.	.	G	.	G	.	.	.	.	.	.	.	.	.	.	.	.	.	.	.	.	.	.	.
93555	C	G	intergenic_region	sodA-ML0073	intergenic_region	93555C>G		.	N	.	.	.	.	.	.	.	.	.	.	.	.	.	.	.	.	.	.	G	.	G	.	.	.	.	.	.	.	.	.	.	.	.	.	.	.	.	.	.	.
93969	G	A	intergenic_region	sodA-ML0073	intergenic_region	93969G>A		.	.	.	.	.	.	.	.	.	.	.	.	.	.	.	.	.	.	.	.	.	.	.	.	.	.	.	.	.	.	.	.	.	.	.	.	.	.	.	.	.	.
94052	A	G	intergenic_region	sodA-ML0073	intergenic_region	94052A>G		.	N	.	.	.	.	.	.	.	.	.	.	.	.	.	.	.	.	.	.	.	.	.	.	.	.	.	.	.	.	.	.	.	.	.	.	.	.	.	.	.	.
94314	G	A	missense_variant	ML0073	CDS	223G>A	Gly75Ser	.	N	N	.	N	.	.	N	N	N	N	N	.	.	.	.	.	.	.	.	.	.	.	.	.	.	.	.	.	.	.	.	.	.	.	.	.	.	.	.	N	.
94610	C	T	synonymous_variant	ML0073	CDS	519C>T	Ala173Ala	.	.	.	.	.	.	.	.	.	.	.	.	.	.	.	.	.	.	.	.	.	.	.	.	.	.	.	.	.	.	.	.	.	.	.	.	.	.	.	.	.	.
95046	G	A	missense_variant	ML0073	CDS	955G>A	Val319Met	.	.	.	.	.	.	.	.	.	.	.	.	.	.	N	.	.	.	.	.	.	.	.	.	.	.	.	.	.	.	.	.	.	.	.	.	.	.	.	.	.	.
97110	G	A	intragenic_variant	ML0076	gene_variant	97110G>A		.	N	.	.	.	.	.	.	.	.	.	.	.	.	N	.	.	.	.	.	.	.	.	.	.	.	.	.	.	A	.	.	.	.	.	.	.	.	.	.	.	.
99564	G	A	missense_variant	ML0079	CDS	175G>A	Ala59Thr	.	.	.	.	.	.	.	.	N	.	.	.	.	.	.	.	.	.	.	.	.	.	.	.	.	.	.	.	.	.	.	.	.	.	.	.	.	.	.	.	.	.
99842	C	T	synonymous_variant	ML0079	CDS	453C>T	Val151Val	.	N	.	.	.	.	.	.	.	N	.	.	.	.	.	.	.	.	.	.	.	.	.	.	.	.	.	.	.	.	.	.	.	.	.	.	.	.	.	.	.	.
100574	A	G	intragenic_variant	ML0080	gene_variant	100574A>G		G	G	N	.	G	G	.	G	.	G	G	G	G	.	.	.	.	.	.	.	.	.	.	.	.	.	.	.	.	.	.	.	.	.	.	.	N	.	.	G	G	G
102701	C	T	synonymous_variant	serS	CDS	580C>T	Leu194Leu	.	.	.	.	.	.	.	.	.	.	.	.	.	.	.	.	.	.	.	.	.	.	.	.	.	.	.	.	.	.	.	.	.	.	.	.	.	.	.	.	.	.
103608	G	A	intergenic_region	serS-ML0083	intergenic_region	103608G>A		.	.	.	.	.	.	.	.	.	.	.	A	.	.	.	.	.	.	.	.	.	.	.	.	.	.	.	.	.	.	.	.	.	.	.	.	.	.	.	.	A	.
104584	G	A	intergenic_region	serS-ML0083	intergenic_region	104584G>A		.	.	.	.	.	.	.	.	.	.	.	.	.	.	.	.	.	.	.	.	.	.	.	.	.	.	.	.	.	.	.	.	.	.	.	.	.	.	.	.	.	.
104592	G	C	intergenic_region	serS-ML0083	intergenic_region	104592G>C		.	.	.	.	.	.	.	.	.	.	.	.	.	.	.	.	.	.	.	.	.	.	.	.	.	.	.	.	.	.	.	.	.	.	.	.	.	.	.	.	.	.
105750	C	T	intragenic_variant	ML0083	gene_variant	105750C>T		.	N	N	.	.	.	.	.	.	.	.	.	.	T	.	.	T	.	.	.	.	.	.	.	.	.	.	.	.	.	.	.	.	.	.	.	.	.	.	.	.	.
106792	G	A	intragenic_variant	ML0085	gene_variant	106792G>A		.	.	.	.	.	.	.	.	.	.	.	.	.	.	.	.	.	.	.	.	.	.	.	.	.	.	.	.	.	.	.	.	.	.	.	.	.	.	.	A	.	.
107861	A	C	intragenic_variant	ML0085	gene_variant	107861A>C		.	.	C	.	.	.	.	.	.	.	.	.	.	.	.	.	.	.	.	.	.	.	.	.	.	.	.	.	.	.	.	.	.	.	.	.	.	.	.	.	.	.
108819	G	A	intragenic_variant	ML0086	gene_variant	108819G>A		.	.	.	.	.	.	.	.	.	.	.	.	.	.	.	.	.	.	.	.	.	.	.	.	.	.	.	.	.	.	.	.	.	.	.	.	.	.	.	.	.	.
109458	C	T	missense_variant	ML0087	CDS	410C>T	Ala137Val	.	.	.	.	.	.	.	.	.	.	.	.	.	T	.	T	T	.	T	.	.	.	.	.	T	.	T	.	T	.	T	T	.	T	.	T	T	T	.	.	.	.
110180	C	G	intragenic_variant	ML0088	gene_variant	110180C>G		.	N	N	.	.	.	.	G	N	G	G	N	G	.	.	.	.	.	.	.	.	.	.	.	.	.	.	.	.	.	.	.	.	.	.	.	.	.	.	.	.	G
112800	G	T	intragenic_variant	csp	gene_variant	112800G>T		.	.	.	.	.	.	.	.	.	.	.	.	.	.	.	.	.	.	.	.	.	.	.	.	.	.	.	.	.	.	.	.	.	T	.	.	.	.	.	.	.	.
115436	C	T	synonymous_variant	ML0093	CDS	66C>T	Arg22Arg	.	.	.	.	.	.	.	.	.	.	.	.	.	.	.	.	.	.	.	.	.	.	.	.	.	.	.	.	.	.	.	.	.	.	.	.	.	.	.	.	.	.
115521	G	A	missense_variant	ML0093	CDS	151G>A	Glu51Lys	.	.	.	.	.	.	.	.	.	.	.	.	.	.	.	.	.	.	.	.	.	.	.	.	.	.	.	.	.	.	.	.	.	.	.	.	.	.	.	.	.	.
115674	G	A	missense_variant	ML0093	CDS	304G>A	Glu102Lys	.	N	.	.	.	.	.	.	.	.	.	.	.	.	.	.	.	.	.	.	.	.	.	.	.	.	.	.	.	.	.	.	.	.	.	.	.	.	.	.	.	.
115979	C	T	synonymous_variant	ML0093	CDS	609C>T	Val203Val	.	.	.	.	.	.	.	.	.	.	.	.	.	.	.	.	.	.	.	.	.	.	.	.	.	.	.	.	.	.	.	.	.	.	.	.	.	.	.	.	.	.
116225	C	T	synonymous_variant	ML0093	CDS	855C>T	Gly285Gly	.	.	.	.	.	.	.	.	.	.	.	T	.	.	.	.	.	.	.	.	.	.	.	.	.	.	.	.	.	.	.	.	.	.	.	.	.	.	.	.	T	.
118588	G	C	missense_variant	ML0095	CDS	719G>C	Arg240Pro	.	N	.	.	.	.	N	.	.	.	.	.	.	.	.	.	.	.	.	.	.	.	.	.	.	.	.	.	.	.	.	.	C	.	.	.	.	.	.	.	.	.
119227	C	T	synonymous_variant	ML0096	CDS	409C>T	Leu137Leu	.	N	.	.	.	.	.	.	N	.	.	.	.	.	.	.	.	.	.	.	.	.	.	.	.	.	.	.	.	.	.	.	.	.	.	.	.	.	.	.	.	.
120632	C	T	missense_variant	ML0096	CDS	1814C>T	Ala605Val	.	N	.	.	.	.	.	.	.	.	.	.	.	.	.	.	.	.	.	.	.	.	T	.	.	.	.	.	.	.	.	.	.	.	.	.	.	.	.	.	.	.
121761	G	C	missense_variant	fbpA	CDS	605G>C	Gly202Ala	.	N	.	.	.	.	.	.	.	.	.	.	.	.	.	.	.	.	.	.	.	.	.	.	.	.	.	.	.	.	.	.	.	.	.	.	.	.	.	.	.	.
122485	C	G	missense_variant	fbpC	CDS	176C>G	Ala59Gly	.	.	.	.	.	.	N	.	.	.	.	N	.	.	.	.	.	.	.	.	.	.	.	.	.	.	.	.	.	.	.	.	.	.	.	.	.	.	.	.	.	.
122793	C	T	missense_variant	fbpC	CDS	484C>T	Pro162Ser	.	.	.	.	.	.	.	.	.	.	.	N	.	.	.	.	.	.	.	.	.	.	.	.	.	.	.	.	.	.	.	.	.	.	.	.	.	.	.	.	.	.
125018	C	T	synonymous_variant	fadD32	CDS	420C>T	Thr140Thr	.	.	.	.	.	.	.	.	.	.	.	.	.	.	.	.	.	.	.	.	.	.	.	.	.	.	.	.	.	.	.	.	.	.	.	.	.	.	.	.	.	.
127309	C	T	synonymous_variant	pks13	CDS	792C>T	Val264Val	.	.	.	.	.	.	.	.	.	.	.	.	.	.	.	.	.	.	.	.	.	.	.	.	.	.	.	.	.	.	.	.	.	.	.	.	.	.	.	.	.	.
127726	G	T	synonymous_variant	pks13	CDS	1209G>T	Gly403Gly	.	N	.	.	.	.	.	.	.	.	.	.	.	.	.	.	.	.	.	.	.	.	.	.	.	.	.	.	.	.	.	.	.	.	.	.	.	.	.	.	.	.
128389	A	G	synonymous_variant	pks13	CDS	1872A>G	Glu624Glu	.	.	.	.	.	.	.	.	.	.	.	.	.	.	.	.	.	.	.	.	.	.	.	.	.	.	.	.	.	.	.	.	.	.	.	.	.	.	.	.	.	.
129046	T	A	synonymous_variant	pks13	CDS	2529T>A	Val843Val	.	N	.	.	.	.	.	.	.	.	.	.	.	.	N	.	.	.	.	.	.	A	.	.	.	.	.	A	.	.	.	.	.	.	A	.	.	.	.	.	.	.
132582	G	A	synonymous_variant	accD4	CDS	714G>A	Arg238Arg	.	.	.	.	.	.	.	.	.	.	.	.	.	.	.	.	.	.	.	.	.	.	.	.	.	.	.	.	.	.	.	.	.	.	.	.	.	.	.	.	.	.
134174	G	C	intragenic_variant	fadE35	gene_variant	134174G>C		.	.	.	.	.	.	.	.	.	.	.	.	.	.	.	.	.	.	.	.	.	.	.	.	.	.	.	.	.	.	.	.	.	.	.	.	C	C	.	.	.	.
134307	G	A	intragenic_variant	fadE35	gene_variant	134307G>A		.	.	.	.	.	.	.	.	.	.	.	.	.	.	.	.	.	.	.	.	.	.	.	.	.	.	.	.	.	.	N	.	.	.	.	.	.	.	.	.	.	.
134941	G	A	intragenic_variant	fadE35	gene_variant	134941G>A		.	.	.	.	.	.	.	.	.	.	.	.	.	.	.	.	.	.	.	A	.	.	.	.	.	.	.	.	.	A	.	.	.	.	.	.	.	.	.	.	.	.
138007	A	G	synonymous_variant	embB	CDS	1818T>C	Ser606Ser	.	.	.	.	.	.	.	.	.	.	.	.	.	.	.	.	.	.	.	.	.	.	.	.	.	.	.	.	.	.	.	.	.	.	.	.	.	.	.	.	.	.
138429	G	A	synonymous_variant	embB	CDS	1396C>T	Leu466Leu	.	.	.	.	.	.	.	.	.	.	.	.	.	.	.	.	.	.	A	.	.	.	.	.	.	.	.	.	.	.	.	.	.	.	.	.	.	.	.	.	.	.
138838	G	A	synonymous_variant	embB	CDS	987C>T	Asp329Asp	.	.	.	.	.	.	N	.	.	.	.	.	.	.	.	.	.	.	.	.	.	.	.	.	.	.	.	.	.	.	.	.	.	.	.	.	.	.	.	.	.	.
139076	C	T	missense_variant	embB	CDS	749G>A	Arg250His	.	N	.	.	.	.	.	.	.	.	.	.	.	.	.	.	.	.	.	.	.	.	.	.	.	.	.	.	.	.	.	.	.	.	.	.	.	.	.	.	.	.
139299	C	T	missense_variant	embB	CDS	526G>A	Gly176Ser	.	.	.	.	.	.	.	.	N	.	.	.	.	.	.	.	.	.	.	.	.	.	.	.	.	.	.	.	.	.	.	.	.	.	.	.	.	.	.	.	.	.
141089	T	G	missense_variant	embA	CDS	2068A>C	Thr690Pro	.	.	.	.	.	.	.	.	.	.	.	N	N	.	.	.	.	.	.	.	.	.	.	.	.	.	.	.	.	.	.	.	.	.	.	.	.	.	.	.	.	.
141953	A	G	missense_variant	embA	CDS	1204T>C	Phe402Leu	.	.	.	.	.	.	.	.	.	.	.	N	.	.	.	.	.	.	.	.	.	.	.	.	.	.	.	.	.	.	.	.	.	.	.	.	.	.	.	.	.	.
142265	C	T	missense_variant	embA	CDS	892G>A	Ala298Thr	.	N	.	.	.	.	.	.	N	.	.	.	.	.	N	.	.	.	.	.	.	.	.	.	.	.	.	.	.	.	.	.	.	.	.	.	.	.	.	.	.	.
142746	G	C	missense_variant	embA	CDS	411C>G	Ser137Arg	.	N	N	.	.	.	.	.	N	.	.	.	.	.	.	.	.	.	.	.	.	.	.	.	.	.	.	.	.	.	.	.	.	.	.	.	.	.	.	.	.	.
142915	G	C	missense_variant	embA	CDS	242C>G	Thr81Ser	.	.	.	.	.	.	.	.	.	.	.	.	.	.	.	.	.	.	.	.	.	.	.	.	.	.	.	.	.	.	.	.	.	.	.	.	.	.	.	.	.	.
143526	C	T	intergenic_region	embA-embC	intergenic_region	143526C>T		.	.	.	.	.	.	.	.	.	.	.	.	.	T	.	T	T	.	T	.	.	.	.	.	T	.	T	.	T	.	T	T	.	T	.	T	T	T	.	.	.	.
146619	C	A	missense_variant	embC	CDS	709G>T	Asp237Tyr	.	N	.	.	.	.	.	.	.	.	.	.	.	.	.	.	.	.	.	.	.	.	.	.	.	.	.	.	.	.	.	.	.	.	.	.	.	.	.	.	.	.
146965	C	T	synonymous_variant	embC	CDS	363G>A	Val121Val	.	N	.	.	.	.	.	.	.	.	.	.	.	.	.	.	.	.	.	.	.	.	.	.	.	.	.	.	.	.	.	.	.	.	.	.	.	.	.	.	.	.
148625	G	A	missense_variant	ML0107	CDS	734C>T	Thr245Met	.	N	.	.	.	.	.	A	.	A	A	N	.	.	.	.	.	.	.	.	.	.	.	.	.	.	.	.	.	.	.	.	.	.	.	.	.	.	.	.	.	.
151958	G	A	intergenic_region	ML0110-ML0111	intergenic_region	151958G>A		.	.	.	.	.	.	.	.	.	.	.	.	.	.	.	.	.	.	.	.	.	.	.	.	.	.	.	.	.	.	.	.	.	.	.	.	.	.	.	.	.	.
152772	C	T	intergenic_region	ML0111-ML0112	intergenic_region	152772C>T		.	N	N	.	.	.	.	.	.	.	.	.	.	.	.	.	.	.	.	.	.	.	.	.	.	.	.	.	.	.	.	.	.	.	.	.	.	.	.	.	.	.
154593	C	T	missense_variant	ML0114	CDS	802G>A	Ala268Thr	.	.	.	.	.	.	.	.	.	.	.	.	.	.	.	.	.	.	.	.	.	.	.	.	.	.	.	.	.	.	.	.	.	.	.	.	.	.	.	.	.	.
155894	A	C	missense_variant	ML0115	CDS	44T>G	Val15Gly	.	.	.	.	.	.	.	.	.	.	.	.	.	.	.	.	.	.	.	.	.	.	.	.	.	.	.	.	.	.	.	.	.	.	.	.	.	.	.	.	.	.
156556	G	A	synonymous_variant	ML0116	CDS	1374C>T	Ile458Ile	.	.	.	.	.	.	.	.	.	.	.	.	.	.	.	.	.	.	.	.	.	.	.	.	.	.	.	.	.	.	.	.	.	.	.	.	.	.	.	.	.	.
156641	A	G	missense_variant	ML0116	CDS	1289T>C	Ile430Thr	.	.	.	.	.	.	.	.	.	.	.	.	.	.	.	.	.	.	.	.	.	.	.	.	.	.	.	.	.	.	.	.	.	.	.	.	.	.	.	.	.	.
156948	C	T	missense_variant	ML0116	CDS	982G>A	Val328Ile	.	N	.	.	.	.	.	.	.	N	N	T	.	.	.	.	.	.	.	.	.	.	.	.	.	.	.	.	.	.	.	.	.	.	.	.	N	.	.	.	T	.
157316	A	G	missense_variant	ML0116	CDS	614T>C	Val205Ala	.	.	.	.	.	.	.	.	.	.	.	.	.	G	N	G	G	.	G	.	.	.	.	.	G	.	G	.	G	.	G	G	.	G	.	G	G	G	.	.	.	.
157960	C	T	intergenic_region	ML0116-ML0117	intergenic_region	157960C>T		.	.	.	.	.	.	.	.	.	.	.	.	.	.	.	.	.	.	.	.	.	.	.	.	.	.	.	.	.	.	.	.	.	.	.	.	.	.	.	T	.	.
160033	C	T	stop_gained	ML0118	CDS	227G>A	Trp76*	.	.	.	.	.	.	.	.	.	.	.	.	.	.	.	.	.	.	.	.	.	.	.	.	.	.	.	.	.	.	.	.	.	.	.	.	.	.	.	.	.	.
161398	C	T	synonymous_variant	lipE	CDS	333G>A	Glu111Glu	.	.	.	.	.	.	T	.	.	.	.	.	.	.	.	.	.	.	.	.	.	.	.	.	.	.	.	.	.	.	.	.	.	.	.	.	.	.	.	.	.	.
161749	C	T	missense_variant	echA1	CDS	829G>A	Gly277Arg	.	.	.	.	.	.	.	.	N	.	.	.	.	.	.	.	.	.	.	.	.	.	.	.	.	.	.	.	.	.	.	.	.	.	.	.	.	.	.	.	.	.
163172	C	T	intergenic_region	echA1-ML0121	intergenic_region	163172C>T		.	.	.	.	.	.	.	.	.	.	.	.	.	.	.	.	.	.	.	.	.	.	.	.	.	.	.	.	.	.	.	.	.	.	.	.	.	.	.	.	.	.
163438	C	T	intergenic_region	echA1-ML0121	intergenic_region	163438C>T		.	.	N	.	.	.	T	.	.	.	.	.	.	.	.	.	.	.	.	.	.	.	.	.	.	.	.	.	.	.	.	.	.	.	.	.	.	.	.	.	.	.
164770	G	A	intragenic_variant	hisC2	gene_variant	164770G>A		.	.	.	.	.	.	.	.	.	.	.	.	.	.	.	.	.	.	.	.	.	.	.	.	.	.	.	.	.	.	.	.	.	.	.	.	.	.	.	.	.	.
165853	C	A	intergenic_region	argU-ML0123	intergenic_region	165853C>A		.	.	.	.	.	.	.	.	.	.	.	.	.	.	.	.	.	.	.	.	.	.	.	.	.	.	.	.	.	.	.	.	.	.	.	.	.	.	.	A	.	.
168079	A	G	missense_variant	ML0125	CDS	482A>G	Tyr161Cys	.	.	.	.	.	.	.	.	.	.	.	.	.	.	.	.	.	.	.	.	.	.	.	.	.	.	.	.	.	.	.	.	.	.	.	.	.	.	.	.	.	.
168242	G	C	synonymous_variant	ML0125	CDS	645G>C	Thr215Thr	.	.	.	.	.	.	.	.	.	.	.	.	.	.	.	.	.	.	.	.	.	.	.	.	.	.	.	.	.	.	.	.	.	.	.	.	.	.	.	C	.	.
169215	C	G	intergenic_region	ML0125-ML0126	intergenic_region	169215C>G		.	.	.	.	.	.	.	.	.	.	.	.	.	.	N	.	.	.	.	.	.	.	.	.	.	.	.	.	.	.	.	.	.	.	.	.	.	.	.	.	.	.
169356	C	T	intergenic_region	ML0125-ML0126	intergenic_region	169356C>T		.	.	.	.	.	.	.	.	.	.	.	.	.	.	.	.	.	.	.	.	.	.	.	.	.	.	.	.	.	.	.	.	.	.	.	.	.	.	.	.	.	.
170504	G	C	intergenic_region	ML0126-ML0127	intergenic_region	170504G>C		.	.	N	.	.	.	.	.	.	.	.	.	.	.	.	.	.	.	.	.	.	.	.	.	.	.	.	.	.	.	.	.	.	.	.	.	.	.	.	.	.	.
171625	G	T	missense_variant	ML0128	CDS	10G>T	Asp4Tyr	N	N	.	.	.	.	N	.	N	N	.	N	.	.	.	.	.	.	.	.	.	.	.	.	.	.	.	.	.	.	N	.	.	.	.	.	.	.	.	.	.	.
172071	A	T	synonymous_variant	ML0128	CDS	456A>T	Arg152Arg	.	N	.	.	.	.	.	.	N	.	.	.	.	T	.	T	T	.	T	.	.	.	.	.	T	.	T	.	T	.	T	T	.	T	.	T	T	T	.	.	.	.
172074	G	T	missense_variant	ML0128	CDS	459G>T	Leu153Phe	.	N	.	.	.	.	.	.	N	.	.	.	.	T	N	T	T	.	T	.	.	.	.	.	T	.	T	.	T	.	T	T	.	T	.	T	T	T	.	.	.	.
177117	G	A	intergenic_region	ML0131-fadD29	intergenic_region	177117G>A		.	N	.	.	.	.	.	.	.	.	.	.	.	.	.	.	.	.	.	.	.	.	.	.	.	.	.	.	.	.	.	.	.	.	.	.	.	.	.	.	.	.
177506	A	G	missense_variant	fadD29	CDS	43A>G	Ser15Gly	.	.	.	.	.	.	.	.	.	.	.	.	.	.	.	.	.	.	.	.	.	.	.	.	.	.	.	.	.	.	.	.	.	.	.	.	.	.	.	.	.	.
178960	C	T	synonymous_variant	fadD29	CDS	1497C>T	Cys499Cys	.	.	.	.	.	.	.	.	.	.	.	.	.	.	.	.	.	.	.	.	.	.	.	.	.	.	.	.	.	.	.	.	.	.	.	.	.	.	.	.	.	.
179289	C	A	synonymous_variant	ML0133	CDS	34C>A	Arg12Arg	.	.	.	.	.	.	.	.	N	.	.	.	.	.	.	.	.	.	.	.	.	.	.	.	.	.	.	.	.	.	.	.	.	.	.	.	.	.	.	.	.	.
180750	G	A	missense_variant	fadD22	CDS	724G>A	Gly242Ser	.	.	.	.	.	.	.	.	.	.	.	.	.	.	.	.	.	.	.	.	.	.	.	.	.	.	.	.	.	.	.	.	.	.	.	.	.	.	.	.	.	.
181217	C	T	synonymous_variant	fadD22	CDS	1191C>T	Asn397Asn	.	.	.	.	.	.	.	.	.	.	.	.	.	.	.	.	.	.	.	.	.	.	.	.	.	.	.	.	.	.	.	.	.	.	.	.	.	.	.	.	.	.
182140	T	C	missense_variant	fadD22	CDS	2114T>C	Leu705Ser	.	.	.	.	.	.	.	.	.	.	.	.	.	.	.	.	.	.	.	.	.	.	.	.	.	.	.	.	.	.	.	.	.	.	.	.	.	.	.	.	.	.
183139	C	G	missense_variant	ML0135	CDS	967C>G	Gln323Glu	.	.	.	.	.	.	.	.	.	.	.	.	.	.	N	.	.	.	.	.	.	.	.	.	.	.	.	.	.	.	.	.	.	.	.	.	.	.	.	.	.	.
189355	G	C	synonymous_variant	mmpL7	CDS	2607C>G	Gly869Gly	.	N	.	.	.	.	.	.	N	.	.	.	.	.	.	.	.	.	.	.	.	.	.	.	.	.	.	.	.	.	.	.	.	.	.	.	.	.	.	.	.	.
190181	G	A	missense_variant	mmpL7	CDS	1781C>T	Ala594Val	.	.	.	.	.	.	.	.	.	.	.	.	.	.	N	.	.	.	.	.	.	.	.	.	.	.	.	.	.	.	.	.	.	.	.	.	.	.	.	.	.	.
191863	C	T	synonymous_variant	mmpL7	CDS	99G>A	Thr33Thr	.	.	.	.	.	.	.	.	.	.	.	.	.	.	.	.	.	.	.	.	.	.	.	.	.	.	.	.	.	.	.	.	.	.	.	.	.	.	.	.	.	.
192862	C	G	synonymous_variant	fadD28	CDS	891G>C	Leu297Leu	.	.	.	.	.	.	.	.	.	.	.	.	.	.	.	.	.	.	.	.	.	.	.	.	.	.	.	.	.	.	.	.	.	.	.	.	.	.	.	.	.	.
193848	C	T	intergenic_region	fadD28-mas	intergenic_region	193848C>T		.	.	.	.	.	.	.	.	.	.	.	T	.	.	.	.	.	.	.	.	.	.	.	.	.	.	.	.	.	.	.	.	.	.	.	.	.	.	.	.	T	.
193963	G	A	intergenic_region	fadD28-mas	intergenic_region	193963G>A		.	N	.	.	.	.	.	.	.	.	.	.	.	.	.	.	.	.	.	.	.	.	.	.	.	.	.	.	.	.	.	.	.	.	.	.	.	.	.	.	.	.
194328	C	T	synonymous_variant	mas	CDS	108C>T	Asn36Asn	.	.	.	.	.	.	.	.	.	.	.	.	.	.	.	.	.	.	.	.	.	.	.	.	.	.	.	.	.	.	.	.	.	.	.	.	.	.	.	.	.	.
195729	G	C	synonymous_variant	mas	CDS	1509G>C	Thr503Thr	.	N	.	.	.	.	.	.	.	N	.	.	.	.	.	.	.	.	.	.	.	.	.	C	.	.	.	.	.	.	N	.	.	.	.	.	.	.	.	.	.	.
196421	C	T	missense_variant	mas	CDS	2201C>T	Ser734Phe	.	N	.	.	.	.	.	.	.	.	.	.	.	.	.	.	.	.	.	.	.	.	.	.	.	.	.	.	.	.	.	.	.	.	.	.	.	.	.	.	.	.
198100	G	A	missense_variant	mas	CDS	3880G>A	Ala1294Thr	.	.	.	.	.	.	.	.	.	.	.	.	.	A	.	A	A	.	A	.	.	.	.	.	A	.	A	.	A	.	A	A	.	A	.	A	A	A	.	.	.	.
199244	C	A	missense_variant	mas	CDS	5024C>A	Thr1675Lys	.	.	.	.	.	.	.	.	.	.	.	.	.	.	N	.	.	.	.	.	.	.	.	.	.	.	.	.	.	.	.	.	.	.	.	.	.	.	.	.	.	.
200961	C	T	intragenic_variant	ML0140	gene_variant	200961C>T		.	.	.	.	.	.	.	.	.	.	.	.	.	.	.	.	.	.	.	.	.	.	.	.	.	.	.	.	.	.	.	.	.	.	.	.	.	.	.	.	.	.
201294	A	T	intragenic_variant	ML0140	gene_variant	201294A>T		.	.	.	.	.	.	.	.	.	.	.	.	.	.	.	T	.	.	.	.	.	.	.	.	.	.	.	.	.	.	.	.	.	.	.	.	.	.	.	.	.	.
201879	G	C	intergenic_region	ML0140-ML0141	intergenic_region	201879G>C		.	.	.	.	.	.	.	.	N	.	.	.	.	.	N	.	.	.	.	.	.	.	.	.	.	.	.	.	.	.	.	.	.	.	.	.	.	.	.	.	.	.
203057	G	A	intergenic_region	ML0141-ML0142	intergenic_region	203057G>A		.	N	.	.	.	.	.	.	.	N	.	.	.	.	.	.	.	.	.	.	.	.	.	.	.	.	.	.	.	.	.	.	.	.	.	.	.	.	.	.	.	.
208707	C	A	intergenic_region	ML0146-ML0147	intergenic_region	208707C>A		.	N	.	.	.	.	.	.	.	.	.	.	.	.	.	.	.	.	.	.	.	.	.	.	.	.	.	.	.	.	.	.	.	.	.	.	.	.	.	.	.	.
210429	C	T	intragenic_variant	ML0149	gene_variant	210429C>T		.	.	.	.	.	.	.	.	.	.	.	.	.	.	.	.	.	.	.	.	.	.	.	.	.	.	.	.	.	.	.	.	.	.	.	.	.	.	.	.	.	.
213347	C	T	missense_variant	ML0151	CDS	146G>A	Arg49Gln	.	.	.	.	.	.	.	.	.	.	.	.	.	.	N	.	.	.	.	.	.	.	.	.	.	.	.	.	.	.	.	.	.	.	.	.	.	.	.	.	.	.
213387	T	C	missense_variant	ML0151	CDS	106A>G	Ile36Val	.	.	.	.	.	.	.	.	.	.	.	.	.	.	.	.	.	.	.	.	.	.	.	.	.	.	.	.	.	.	.	.	.	.	.	.	.	.	.	.	.	.
213601	A	G	intergenic_region	ML0151-ML0152	intergenic_region	213601A>G		.	.	.	.	.	.	N	.	.	.	.	.	.	.	.	.	.	.	.	.	.	.	.	.	.	.	.	.	.	.	.	.	.	.	G	.	.	.	.	.	.	.
215690	G	C	synonymous_variant	uvrD	CDS	1419G>C	Ala473Ala	.	.	.	.	.	.	.	.	.	.	.	.	.	.	.	.	.	.	.	.	.	.	.	.	.	.	.	.	.	.	.	.	.	.	.	.	.	.	.	.	.	.
216170	T	C	synonymous_variant	uvrD	CDS	1899T>C	Gly633Gly	.	N	.	.	.	.	.	.	.	.	.	.	.	.	.	.	.	.	.	.	.	.	.	.	.	.	.	.	.	.	.	.	.	.	.	.	.	.	.	.	.	.
217051	G	T	intergenic_region	uvrD-ML0154	intergenic_region	217051G>T		.	.	.	.	.	.	.	.	.	.	.	.	.	.	.	.	.	.	.	.	.	.	.	.	.	.	.	.	.	.	.	.	.	.	.	.	.	.	.	.	.	.
218555	C	T	missense_variant	sucC	CDS	98C>T	Thr33Ile	.	N	.	.	.	.	.	.	.	.	.	.	.	.	.	.	.	.	.	.	.	.	.	.	.	.	.	.	.	.	.	.	.	.	.	.	.	.	.	.	.	.
219289	G	T	missense_variant	sucC	CDS	832G>T	Gly278Trp	.	N	.	.	.	.	.	.	.	.	.	.	.	.	.	.	.	.	.	.	.	.	.	.	.	.	.	.	.	.	.	.	.	.	.	.	.	.	.	.	.	.
219331	A	C	missense_variant	sucC	CDS	874A>C	Ile292Leu	.	.	.	.	.	N	.	.	.	.	.	.	.	.	N	.	.	.	.	.	.	.	.	.	.	.	.	.	.	.	.	.	.	.	.	.	.	.	.	.	.	.
219873	A	G	missense_variant	sucD	CDS	215A>G	Asn72Ser	.	.	.	.	.	.	.	.	.	.	.	.	.	.	N	.	.	.	.	.	.	.	.	.	.	.	.	.	.	.	.	.	.	.	.	.	.	.	.	.	.	.
221662	C	A	missense_variant	ML0158	CDS	6C>A	His2Gln	.	.	.	.	.	.	.	.	.	.	.	.	.	.	.	.	.	.	.	.	.	.	.	.	.	.	.	.	.	.	.	.	.	.	.	.	.	.	.	.	.	.
222056	G	A	missense_variant	ML0158	CDS	400G>A	Ala134Thr	.	.	.	.	.	.	.	.	.	.	.	.	.	.	N	.	.	.	.	.	.	.	.	.	.	.	.	.	.	.	.	.	.	.	.	.	.	.	.	.	.	.
223657	C	T	synonymous_variant	ML0159	CDS	1008C>T	Ser336Ser	.	.	.	.	N	T	.	.	.	.	.	.	.	.	N	.	.	.	.	.	.	.	.	.	.	.	.	.	.	.	.	.	.	.	.	.	.	.	.	.	.	.
225796	C	A	missense_variant	purH	CDS	1181C>A	Thr394Lys	.	N	.	.	.	.	.	.	.	.	.	.	.	.	.	.	.	.	.	.	A	.	A	.	.	.	.	.	.	.	.	.	.	.	.	.	.	.	.	.	.	.
226896	T	G	intergenic_region	purH-ML0162	intergenic_region	226896T>G		.	.	.	.	.	.	.	.	.	.	.	.	.	.	.	.	.	.	.	.	.	.	.	.	.	.	.	.	.	.	N	.	.	.	.	.	.	.	.	.	.	.
227077	A	G	synonymous_variant	ML0162	CDS	210T>C	His70His	.	.	.	.	.	.	.	.	.	.	.	.	.	.	.	.	.	.	.	.	.	.	.	.	.	.	.	.	.	.	.	.	.	.	.	.	.	.	.	.	.	.
227221	C	T	missense_variant	ML0162	CDS	66G>A	Met22Ile	.	.	.	.	.	.	.	.	.	.	.	.	.	T	.	T	T	.	T	.	.	.	.	.	T	.	T	.	T	.	T	T	.	T	.	T	T	T	.	.	.	.
227730	G	A	intergenic_region	ML0162-ML0163	intergenic_region	227730G>A		.	N	.	.	.	.	.	.	.	.	.	.	.	.	.	.	.	.	.	.	.	.	.	.	.	.	.	.	.	.	.	.	.	.	.	.	.	.	.	.	.	.
227930	G	A	intergenic_region	ML0162-ML0163	intergenic_region	227930G>A		.	.	.	.	.	.	.	.	.	.	.	.	.	.	N	.	.	.	.	.	.	.	.	.	.	.	.	.	.	.	.	.	.	.	.	.	.	.	.	.	.	.
227998	C	T	intergenic_region	ML0162-ML0163	intergenic_region	227998C>T		.	.	.	.	.	.	.	.	.	.	.	.	.	.	.	.	.	.	.	.	.	.	.	.	.	.	.	.	.	.	.	.	.	.	.	.	.	.	.	.	.	T
228261	C	T	intergenic_region	ML0162-ML0163	intergenic_region	228261C>T		.	.	.	.	.	.	.	.	.	.	.	.	.	.	.	.	.	.	.	.	.	.	.	.	.	.	.	.	.	.	.	.	.	.	.	.	.	.	.	.	.	.
228773	T	G	intragenic_variant	ML0163	gene_variant	228773T>G		.	.	.	.	.	.	G	.	.	.	.	.	.	.	.	.	.	.	.	.	.	.	.	.	.	.	.	.	.	.	.	.	.	.	.	.	.	.	.	.	.	.
229635	G	C	intragenic_variant	fadE13	gene_variant	229635G>C		.	N	N	.	N	.	N	N	N	N	N	N	.	.	N	.	.	.	.	.	.	.	.	.	.	.	.	.	.	.	.	.	.	.	.	.	N	N	.	N	N	N
229636	G	C	intragenic_variant	fadE13	gene_variant	229636G>C		.	N	N	.	N	.	N	N	N	N	N	.	.	N	N	.	.	.	.	.	.	.	.	.	.	.	.	.	.	.	.	.	.	.	.	.	N	N	.	N	N	N
229637	G	C	intragenic_variant	fadE13	gene_variant	229637G>C		.	N	N	.	N	.	N	N	N	N	N	.	.	.	N	.	.	.	.	.	.	.	.	.	.	.	.	N	.	.	.	.	N	.	.	.	N	N	.	N	N	.
230575	G	T	intragenic_variant	accD2	gene_variant	230575G>T		.	.	.	.	.	.	.	.	.	.	.	.	.	.	.	.	.	.	.	.	.	.	.	.	.	.	.	.	.	.	.	.	.	.	.	.	.	.	.	.	.	.
233483	G	A	intragenic_variant	fadE12	gene_variant	233483G>A		.	.	.	.	.	.	A	.	.	.	.	.	.	.	.	.	.	.	.	.	.	.	.	.	.	.	.	.	.	.	.	.	.	.	.	.	.	.	.	.	.	.
233893	G	A	intragenic_variant	fadE12	gene_variant	233893G>A		.	N	.	.	.	.	.	.	.	.	.	.	.	.	N	.	.	.	.	.	.	.	.	.	.	.	.	.	.	.	.	.	.	.	.	.	.	.	.	.	.	.
237036	G	A	intragenic_variant	ML0171	gene_variant	237036G>A		.	N	N	.	.	.	.	.	N	.	.	.	.	.	.	.	.	.	.	.	.	.	.	.	.	.	.	.	.	.	.	.	.	.	.	.	.	.	.	.	.	.
237902	G	T	intragenic_variant	ML0172	gene_variant	237902G>T		.	.	.	.	.	.	.	.	.	.	.	.	.	.	.	.	.	.	.	.	.	.	.	.	.	.	.	.	.	.	.	.	.	.	.	.	.	.	.	.	.	.
239494	C	T	intergenic_region	ML0172-rpmF	intergenic_region	239494C>T		.	.	.	.	.	.	.	.	.	.	.	N	.	.	.	.	.	.	.	.	.	.	.	.	.	.	.	.	.	.	.	.	.	.	.	.	.	.	.	.	.	.
240490	C	T	intergenic_region	rpmF-ML0174	intergenic_region	240490C>T		.	.	.	.	.	.	.	.	.	.	.	.	.	.	N	.	.	.	.	.	.	.	.	.	.	.	.	.	.	.	.	.	.	.	.	.	.	.	.	.	.	.
242535	G	T	missense_variant	ML0175	CDS	1319G>T	Gly440Val	.	N	.	.	.	.	.	.	N	.	.	.	.	.	.	.	.	T	.	.	.	.	.	.	.	.	.	.	.	.	.	.	.	.	.	.	.	.	.	.	.	.
243814	C	T	missense_variant	ML0176	CDS	761C>T	Ala254Val	.	N	.	.	.	.	.	.	.	.	.	.	.	T	.	T	T	.	T	.	.	.	.	.	T	.	T	.	T	.	T	T	.	T	.	T	T	T	.	.	.	.
245137	T	C	missense_variant	mscL	CDS	115A>G	Ile39Val	.	.	.	.	.	.	.	.	.	.	.	.	.	.	.	.	.	.	.	.	.	.	.	.	.	C	.	.	.	.	N	.	.	.	.	.	.	.	.	.	.	.
245677	C	T	intragenic_variant	ML0179	gene_variant	245677C>T		.	.	.	.	.	.	.	.	.	.	.	.	.	.	.	.	.	.	.	.	.	.	.	.	.	.	.	.	.	.	.	.	.	.	.	.	.	.	.	.	.	.
246415	G	T	intergenic_region	ML0180-ML0181	intergenic_region	246415G>T		.	N	.	.	.	.	.	.	.	N	.	.	.	.	.	T	.	.	T	.	.	.	.	.	T	.	.	.	.	.	.	T	.	.	.	T	.	.	.	.	.	.
248743	C	T	synonymous_variant	moeA	CDS	642C>T	Asp214Asp	.	N	.	.	.	.	.	.	.	.	.	N	.	.	.	.	.	.	.	.	.	.	.	.	.	.	.	.	.	.	.	.	.	.	.	.	.	.	.	.	.	.
249655	C	T	synonymous_variant	rimJ	CDS	249C>T	Arg83Arg	.	N	.	.	.	.	.	.	N	.	.	.	.	.	.	.	.	.	.	.	.	.	.	.	.	.	.	.	.	.	.	.	.	.	.	.	.	.	.	.	.	.
250350	G	A	missense_variant	ML0185	CDS	130G>A	Val44Met	.	.	.	.	.	.	.	.	.	.	.	.	.	.	.	.	.	.	.	.	.	.	.	.	.	.	.	.	.	.	.	.	.	.	.	.	.	.	.	.	.	.
250837	C	T	missense_variant	ML0185	CDS	617C>T	Thr206Ile	.	N	.	.	.	.	.	.	.	N	.	.	.	.	.	.	.	.	.	.	.	.	.	.	.	.	.	.	.	.	.	.	.	.	.	.	.	.	.	.	.	.
252460	G	A	intergenic_region	ML0186-ML0187	intergenic_region	252460G>A		.	.	.	.	.	.	.	.	.	.	.	.	.	.	.	.	.	.	.	.	.	.	.	.	.	.	.	.	.	.	.	.	.	.	.	.	.	.	.	.	.	.
252571	A	G	intergenic_region	ML0186-ML0187	intergenic_region	252571A>G		.	.	.	.	.	.	.	.	.	.	.	.	.	.	.	.	.	.	.	.	.	.	.	.	.	.	G	.	.	.	.	.	.	.	.	.	.	.	.	.	.	.
253200	C	T	synonymous_variant	ML0187	CDS	543C>T	Val181Val	.	.	.	.	.	.	.	.	.	.	.	.	.	.	.	.	.	.	.	.	.	.	.	.	.	.	.	.	.	.	.	.	.	.	.	.	.	.	.	.	.	.
253483	G	C	missense_variant	ML0187	CDS	826G>C	Ala276Pro	.	.	.	.	.	.	.	.	.	.	.	.	.	.	C	.	.	.	.	.	.	.	.	.	.	.	.	.	.	.	.	.	.	.	.	.	.	.	.	.	.	.
253623	C	T	synonymous_variant	ML0187	CDS	966C>T	Val322Val	.	.	.	.	.	.	.	.	T	.	.	.	.	.	.	.	.	.	.	T	.	.	.	.	.	.	.	.	.	T	.	.	.	.	.	.	.	.	.	.	.	.
254429	G	C	intragenic_variant	ML0189	gene_variant	254429G>C		.	.	.	.	.	.	.	.	.	.	.	.	.	.	.	.	.	.	.	.	.	.	.	.	.	.	.	.	.	.	.	.	.	.	.	.	.	.	.	.	.	.
254545	A	G	intragenic_variant	ML0189	gene_variant	254545A>G		.	.	.	.	.	.	.	.	.	.	.	.	.	.	.	.	.	.	.	.	.	.	.	.	.	.	.	.	.	.	.	.	.	.	.	.	.	.	.	.	.	.
256688	C	T	intragenic_variant	arcA	gene_variant	256688C>T		.	.	.	.	.	.	.	.	.	.	.	.	.	.	.	.	.	.	.	.	.	.	.	.	.	.	.	.	.	.	.	.	.	.	.	.	.	.	.	.	.	.
256915	G	C	intergenic_region	arcA-ML0192	intergenic_region	256915G>C		.	.	.	.	.	.	.	.	.	.	.	.	.	.	.	.	.	.	.	.	.	.	.	.	.	.	.	.	.	.	.	.	.	.	.	.	.	.	.	.	.	.
257492	C	A	missense_variant	ML0192	CDS	1076G>T	Cys359Phe	.	N	.	.	.	.	.	.	.	.	.	.	.	.	.	.	.	.	.	.	.	.	.	.	.	.	.	.	.	.	.	.	.	.	.	.	.	.	.	.	.	.
258100	G	A	synonymous_variant	ML0192	CDS	468C>T	Phe156Phe	.	A	.	.	N	.	.	.	.	.	.	.	.	.	.	.	.	.	.	.	.	.	.	.	.	.	.	.	.	.	.	.	.	.	.	.	.	.	.	.	.	.
261744	C	T	intragenic_variant	ML0195	gene_variant	261744C>T		.	.	.	.	.	.	.	.	.	.	.	.	.	.	.	.	.	.	.	.	.	.	.	.	.	.	.	.	.	.	.	.	.	.	.	.	.	.	.	.	.	.
262178	G	A	intragenic_variant	ML0195	gene_variant	262178G>A		.	.	.	.	.	.	.	.	.	.	.	.	.	.	N	.	.	.	.	.	.	.	.	.	.	.	.	.	.	.	.	.	.	.	.	.	.	.	.	.	.	.
263398	G	A	intragenic_variant	ML0197	gene_variant	263398G>A		.	.	.	.	.	.	.	.	.	.	.	.	.	.	.	.	.	.	.	.	.	.	.	.	.	.	.	.	.	.	.	.	.	.	.	.	.	.	.	.	.	.
263815	C	T	intragenic_variant	ML0197	gene_variant	263815C>T		.	.	.	.	.	.	.	.	.	.	.	.	.	.	.	.	.	.	.	.	.	.	.	.	.	.	.	.	.	.	.	.	.	.	.	.	.	.	.	T	.	.
264155	C	T	intragenic_variant	ML0197	gene_variant	264155C>T		.	.	.	.	.	.	.	.	.	.	.	.	.	.	.	.	.	.	.	.	.	.	.	.	.	.	.	.	.	.	.	.	.	.	.	.	T	T	.	.	.	.
264501	A	C	intragenic_variant	ML0197	gene_variant	264501A>C		C	C	C	C	C	C	C	C	C	C	C	C	C	C	N	C	C	C	C	C	C	C	C	C	C	C	C	C	C	C	C	C	C	C	C	C	C	C	C	C	C	C
264623	G	A	intergenic_region	ML0197-cspA	intergenic_region	264623G>A		.	A	.	.	N	.	.	A	.	A	A	.	A	.	.	.	.	.	.	.	.	.	.	.	.	.	.	.	.	.	.	.	.	.	.	.	.	.	.	.	.	A
266161	C	T	synonymous_variant	topA	CDS	129C>T	Ser43Ser	.	N	.	.	.	.	.	.	.	.	.	.	.	.	.	.	.	.	.	.	.	.	.	.	.	.	.	.	.	.	.	.	.	.	.	.	.	.	.	.	.	.
267448	C	T	synonymous_variant	topA	CDS	1416C>T	Thr472Thr	.	.	.	.	.	.	.	.	.	.	.	N	.	.	.	.	.	.	.	.	.	.	.	.	.	.	.	.	.	.	.	.	.	.	.	.	.	.	.	.	.	.
268036	G	A	synonymous_variant	topA	CDS	2004G>A	Leu668Leu	.	.	.	.	.	.	.	.	.	.	.	.	.	.	.	.	.	.	.	.	.	.	.	.	.	.	.	.	.	.	.	.	.	.	.	.	.	.	.	.	.	.
268619	A	G	missense_variant	topA	CDS	2587A>G	Thr863Ala	.	.	.	.	.	.	.	.	.	.	.	.	.	.	.	.	.	.	.	.	.	.	.	.	.	.	.	.	.	.	.	.	.	.	.	.	.	.	.	.	.	.
269403	C	A	synonymous_variant	ML0201	CDS	1047G>T	Leu349Leu	.	N	.	.	.	.	.	.	.	.	.	N	.	.	.	.	.	.	.	.	.	.	.	.	.	.	.	.	.	.	.	.	.	.	.	.	.	.	.	.	.	.
270296	G	T	missense_variant	ML0201	CDS	154C>A	Pro52Thr	.	.	.	T	.	.	.	.	.	.	.	.	.	.	.	.	.	.	.	.	.	.	.	.	.	.	.	.	.	.	N	.	.	.	.	.	.	.	.	.	.	.
270682	T	C	synonymous_variant	ML0202	CDS	78T>C	Arg26Arg	.	N	.	.	N	.	.	C	N	C	C	.	.	.	.	.	.	.	.	.	.	.	.	.	.	.	.	.	.	.	N	.	.	.	.	.	.	.	.	.	.	.
271305	G	A	missense_variant	ML0202	CDS	701G>A	Arg234Gln	.	.	.	.	.	.	.	.	.	.	.	N	.	A	N	.	A	.	.	.	.	.	.	.	.	.	.	.	.	.	.	.	.	.	.	.	.	.	.	.	.	.
272679	C	A	intergenic_region	thrU-ML0203	intergenic_region	272679C>A		.	.	.	.	.	.	.	.	.	.	.	.	.	.	.	.	.	.	.	.	.	.	.	.	.	.	.	.	.	.	.	.	.	.	.	.	.	.	.	.	.	.
274736	C	T	synonymous_variant	ML0203	CDS	264G>A	Val88Val	.	N	.	.	.	.	.	.	.	.	.	.	.	.	.	.	.	.	.	.	.	.	.	.	.	.	.	.	.	.	.	.	.	.	.	.	.	.	.	.	.	.
276344	T	C	intergenic_region	rmlB2-ML0205	intergenic_region	276344T>C		N	N	N	N	N	N	N	N	N	N	N	N	N	N	N	N	N	N	N	N	N	N	N	N	N	N	N	N	N	N	N	N	N	N	N	N	N	N	N	N	N	N
276353	T	C	intergenic_region	rmlB2-ML0205	intergenic_region	276353T>C		N	N	N	N	N	N	N	N	N	N	N	N	N	N	N	N	N	N	N	N	N	N	N	N	N	N	N	N	N	N	N	N	N	N	N	N	N	N	N	N	N	N
276432	T	C	intergenic_region	rmlB2-ML0205	intergenic_region	276432T>C		N	N	N	N	N	N	N	N	N	N	N	N	N	N	N	N	N	N	N	N	N	N	N	N	N	N	N	N	N	N	N	N	N	N	N	N	N	N	N	N	N	N
276794	G	A	synonymous_variant	ML0205	CDS	984C>T	Val328Val	.	.	.	.	.	.	.	.	.	.	.	.	.	.	.	.	.	.	.	.	.	.	.	.	.	.	.	.	.	.	.	.	.	.	.	.	.	.	.	.	.	.
277449	G	A	missense_variant	ML0205	CDS	329C>T	Ala110Val	.	.	.	.	.	.	.	.	.	.	.	.	.	.	.	.	.	.	.	.	.	.	.	.	.	.	.	.	.	.	.	.	.	.	.	.	.	.	.	.	.	.
278610	T	C	intragenic_variant	ML0206	gene_variant	278610T>C		.	.	.	.	.	.	.	.	.	.	.	.	.	.	.	.	.	.	.	.	.	.	.	.	.	.	.	.	.	.	.	.	.	.	.	.	.	.	.	.	.	.
278888	T	A	intragenic_variant	ML0206	gene_variant	278888T>A		.	N	.	.	.	.	.	.	.	.	.	.	.	.	.	.	.	.	.	.	.	.	.	.	.	.	.	.	.	.	.	.	.	.	.	.	.	.	.	.	.	.
279184	C	T	missense_variant	ML0207	CDS	134C>T	Ala45Val	.	N	.	.	.	.	.	.	.	.	.	.	.	.	.	.	.	.	.	.	.	.	.	.	.	.	.	.	.	.	.	.	.	.	.	.	.	.	.	.	.	.
280142	C	T	intergenic_region	ML0208-ML0209	intergenic_region	280142C>T		N	N	N	N	N	N	N	.	N	N	N	N	N	N	N	N	N	N	N	N	N	N	N	N	N	N	N	N	N	N	N	N	N	N	N	N	N	N	.	.	N	N
280143	A	G	intergenic_region	ML0208-ML0209	intergenic_region	280143A>G		N	N	N	N	N	N	N	.	N	N	N	N	N	N	N	N	N	N	N	N	N	N	N	N	N	N	N	N	N	N	N	N	N	N	N	N	N	N	.	.	N	N
280145	A	C	intergenic_region	ML0208-ML0209	intergenic_region	280145A>C		N	N	N	N	N	N	N	N	N	N	N	N	N	N	N	N	N	N	N	N	N	N	N	N	N	N	N	N	N	N	N	N	N	N	N	N	N	N	.	.	N	N
280355	A	G	intergenic_region	ML0208-ML0209	intergenic_region	280355A>G		N	N	N	N	N	N	N	N	N	N	N	N	N	N	N	N	N	N	N	N	N	N	N	N	N	N	N	N	N	N	N	N	N	N	N	N	N	N	N	N	N	N
280434	A	G	intergenic_region	ML0208-ML0209	intergenic_region	280434A>G		N	N	N	N	N	N	N	N	N	N	N	N	N	N	N	N	N	N	N	N	N	N	N	N	N	N	N	N	N	N	N	N	N	N	N	N	N	N	N	N	N	N
283276	G	A	missense_variant	ML0211	CDS	1120G>A	Ala374Thr	.	N	N	.	.	.	.	.	N	N	.	.	.	.	.	.	.	.	.	.	.	.	.	.	.	.	.	.	.	.	.	.	.	.	.	.	.	.	.	.	.	.
285805	G	A	synonymous_variant	hpt	CDS	222G>A	Val74Val	.	.	.	.	.	.	.	.	.	.	.	.	.	.	.	.	.	.	.	.	.	.	.	.	.	.	.	.	.	.	.	.	.	.	.	.	.	.	.	.	.	.
286139	G	C	missense_variant	hpt	CDS	556G>C	Val186Leu	.	N	.	.	.	.	.	.	.	.	.	.	.	.	.	.	.	.	.	.	.	.	.	.	.	.	.	.	.	.	.	.	.	.	.	.	.	.	.	.	.	.
286608	C	T	intragenic_variant	ML0215	gene_variant	286608C>T		.	.	.	.	.	.	.	.	.	.	.	.	.	.	.	.	.	.	.	.	.	.	.	.	.	.	.	.	.	.	.	.	.	.	T	.	.	.	.	.	.	.
287929	C	T	intergenic_region	ML0216-ML0217	intergenic_region	287929C>T		.	.	.	.	.	.	.	.	.	.	.	.	.	.	.	.	.	.	.	.	.	.	.	.	.	.	.	.	.	.	.	.	.	.	.	.	.	.	.	.	.	.
289455	G	A	intergenic_region	ML0217-ML0218	intergenic_region	289455G>A		.	.	.	.	.	.	.	.	.	.	.	.	.	.	.	.	.	.	.	.	.	.	.	.	.	.	.	.	.	.	.	.	.	.	.	.	.	.	.	.	.	.
289884	G	C	missense_variant	ML0218	CDS	332C>G	Thr111Ser	.	.	.	.	.	.	.	.	.	.	.	.	.	.	.	.	.	.	.	.	.	.	.	.	.	.	.	.	.	.	.	.	.	.	.	.	.	.	.	.	.	.
290076	C	T	missense_variant	ML0218	CDS	140G>A	Gly47Glu	.	.	N	.	.	.	.	.	.	.	.	.	.	.	.	.	.	.	.	.	.	.	.	.	.	.	.	.	.	.	.	.	.	.	.	.	.	.	.	.	.	.
290138	G	A	synonymous_variant	ML0218	CDS	78C>T	Gly26Gly	.	.	N	.	.	.	.	.	N	.	.	.	.	.	.	.	.	.	.	.	.	.	.	.	.	.	.	.	.	.	.	.	.	.	.	.	.	.	.	.	.	.
293012	C	T	intragenic_variant	ML0221	gene_variant	293012C>T		.	.	.	.	.	.	T	.	.	.	.	.	.	.	.	.	.	.	.	.	.	.	.	.	.	.	.	.	.	.	.	.	.	.	.	.	.	.	.	.	.	.
296853	C	G;T	missense_variant	folP	CDS	158C>G;158C>T	Thr53Ser;Thr53Ile	.	N	.	.	.	.	.	.	.	.	.	.	.	.	.	.	.	.	.	.	.	.	.	.	.	.	.	.	.	.	.	.	.	.	.	.	.	.	T	.	.	.
296854	C	A	synonymous_variant	folP	CDS	159C>A	Thr53Thr	.	N	N	.	.	.	.	.	.	.	.	.	.	.	.	.	.	.	.	.	.	.	.	.	.	.	.	.	.	.	.	.	.	.	.	.	.	.	.	.	.	.
296859	C	G;T	missense_variant	folP	CDS	164C>G;164C>T	Pro55Arg;Pro55Leu	.	N	.	.	.	.	.	G	.	.	.	T	.	.	.	.	.	.	.	.	.	.	.	.	.	.	.	.	.	.	.	.	.	.	.	.	.	.	.	T	.	.
297128	A	C	missense_variant	folP	CDS	433A>C	Asn145His	.	.	.	.	.	.	.	.	.	.	.	.	.	.	N	.	.	.	.	.	.	.	.	.	.	.	.	.	.	.	.	.	.	.	.	.	.	.	.	.	.	.
298351	T	G	synonymous_variant	folK	CDS	411T>G	Ala137Ala	.	.	.	.	.	.	.	.	.	.	.	.	.	.	.	.	.	.	.	.	.	.	.	.	.	.	.	.	.	.	.	.	.	.	.	.	.	.	.	.	.	.
298362	A	G	missense_variant	folK	CDS	422A>G	Asp141Gly	.	.	.	.	.	.	.	.	.	.	.	.	.	.	.	.	.	.	.	.	.	.	.	.	.	.	.	.	.	.	.	.	.	.	.	.	.	.	.	.	.	.
298572	A	G	synonymous_variant	ML0227	CDS	57A>G	Val19Val	G	G	G	G	G	G	G	G	N	G	G	G	G	G	G	G	G	G	G	G	G	G	G	G	G	G	G	G	G	G	G	G	G	G	G	G	G	G	G	G	G	G
302347	C	A	synonymous_variant	panC	CDS	885C>A	Gly295Gly	.	A	.	.	N	.	.	A	.	A	A	.	.	.	.	.	.	.	.	.	.	.	.	.	.	.	.	.	.	.	.	.	.	.	.	.	.	.	.	.	.	.
304830	A	G	missense_variant	lysS	CDS	1091A>G	Asp364Gly	.	.	.	.	.	.	.	.	.	.	.	.	.	.	.	.	.	.	.	.	.	.	.	.	.	.	.	.	.	.	.	.	.	.	.	.	.	.	.	.	.	.
305310	G	A	intergenic_region	lysS-lsr2	intergenic_region	305310G>A		.	.	.	.	.	.	.	.	.	.	.	.	.	.	.	.	.	.	.	.	.	.	.	.	.	.	.	.	.	.	.	.	.	.	.	.	.	.	.	.	.	.
305585	G	A	missense_variant	lsr2	CDS	218G>A	Gly73Glu	.	N	.	.	.	.	.	.	.	N	.	N	.	.	.	.	.	.	.	.	.	.	.	.	.	.	.	.	.	.	.	.	.	.	.	.	.	.	.	.	.	.
305586	G	A	synonymous_variant	lsr2	CDS	219G>A	Gly73Gly	.	N	.	.	.	.	.	.	.	N	.	N	.	.	.	.	.	.	.	.	.	.	.	.	.	.	.	.	.	.	.	.	.	.	.	.	.	.	.	.	.	.
305588	C	A	missense_variant	lsr2	CDS	221C>A	Ala74Glu	.	N	.	.	.	.	.	.	.	.	.	N	.	.	.	.	.	.	.	A	.	.	.	.	.	.	.	.	.	A	.	.	.	.	.	.	.	.	.	.	.	.
305597	G	C	missense_variant	lsr2	CDS	230G>C	Arg77Pro	.	N	.	.	N	.	.	C	.	C	C	N	C	.	.	.	.	.	.	.	.	.	.	.	.	.	.	.	.	.	.	.	.	.	.	.	.	.	.	.	.	C
305609	C	T	missense_variant	lsr2	CDS	242C>T	Ala81Val	.	.	.	.	.	.	.	.	T	.	.	N	.	.	.	.	.	.	.	.	.	.	.	.	.	.	.	.	.	.	.	.	.	.	.	.	.	.	.	T	.	.
305654	C	T	missense_variant	lsr2	CDS	287C>T	Thr96Ile	.	.	N	.	.	.	.	.	.	.	.	.	.	.	.	.	.	.	.	.	.	.	.	.	.	.	.	.	.	.	.	.	.	.	.	.	.	.	.	.	.	.
305992	G	A	intergenic_region	lsr2-clpC	intergenic_region	305992G>A		.	.	.	.	.	.	.	.	.	.	.	.	.	.	.	.	.	.	.	.	.	.	.	.	.	.	.	.	.	.	.	.	.	.	.	.	.	.	.	.	.	.
307377	G	A	missense_variant	clpC	CDS	1375G>A	Ala459Thr	.	.	.	.	.	.	.	.	.	.	.	.	.	.	.	.	.	.	.	.	.	.	.	.	.	.	.	.	.	.	.	.	.	.	.	.	.	.	.	.	.	.
308921	T	C	intergenic_region	clpC-pabB	intergenic_region	308921T>C		.	.	N	.	.	.	.	.	.	.	.	.	.	.	.	.	.	.	.	.	.	.	.	.	.	.	.	.	.	.	.	.	.	.	.	.	.	.	.	.	.	.
309516	A	C	intergenic_region	clpC-pabB	intergenic_region	309516A>C		.	N	.	.	.	.	.	.	.	.	.	.	.	.	.	.	.	.	.	.	.	.	.	.	.	.	.	.	.	.	.	.	.	.	.	.	.	.	.	.	.	.
310895	C	T	missense_variant	pabB	CDS	5G>A	Arg2Gln	.	.	.	.	.	.	.	.	.	.	.	.	.	.	.	.	.	.	.	.	.	.	.	.	.	.	.	.	.	.	.	.	.	.	.	.	.	.	.	.	.	.
310911	G	A	intragenic_variant	ML0237	gene_variant	310911G>A		.	.	.	.	.	.	.	.	.	.	.	.	.	.	.	.	.	.	.	.	.	.	.	.	.	.	.	.	.	.	.	.	.	.	.	.	.	.	A	A	.	.
312038	T	C	intergenic_region	ML0237-metG	intergenic_region	312038T>C		.	N	N	.	.	.	N	.	N	.	.	.	.	.	N	.	.	.	.	.	.	.	.	.	.	.	.	.	.	N	N	.	.	.	.	.	N	.	.	N	.	.
312047	C	T	intergenic_region	ML0237-metG	intergenic_region	312047C>T		.	N	N	.	N	.	N	.	N	N	.	N	.	.	N	.	.	.	.	.	.	.	.	.	.	.	N	.	.	N	N	.	.	.	.	.	N	N	.	N	N	.
312049	C	T	intergenic_region	ML0237-metG	intergenic_region	312049C>T		.	N	N	.	N	N	N	.	N	N	N	N	.	.	N	N	N	.	N	.	N	.	N	.	N	.	N	.	.	N	N	N	.	N	.	N	N	N	.	N	N	.
312050	C	T	intergenic_region	ML0237-metG	intergenic_region	312050C>T		.	N	N	.	N	N	N	.	N	N	N	N	N	.	N	N	N	.	.	.	N	.	N	.	N	N	N	.	.	N	N	N	.	N	.	N	N	N	.	N	N	.
313361	A	G	missense_variant	metG	CDS	461T>C	Leu154Pro	G	G	G	G	G	G	G	G	N	N	G	G	G	G	G	G	G	G	G	G	G	G	G	G	G	G	G	G	G	G	G	G	G	G	G	G	G	G	G	G	G	G
314431	G	A	synonymous_variant	ML0239	CDS	522G>A	Gly174Gly	.	.	.	.	.	.	.	.	.	.	.	.	.	.	.	.	.	.	.	.	.	.	.	.	.	.	.	.	.	.	.	.	.	.	.	.	.	.	.	.	.	.
315317	G	A	missense_variant	ML0240	CDS	370G>A	Ala124Thr	.	.	.	.	.	.	.	.	.	.	.	.	.	.	.	.	.	.	.	.	.	.	.	.	.	.	.	.	.	.	N	.	.	.	.	.	.	.	.	A	.	.
317057	G	T	missense_variant	ML0242	CDS	16G>T	Val6Phe	.	.	.	.	.	.	T	.	.	.	.	.	.	.	.	.	.	.	.	.	.	.	.	.	.	.	.	.	.	.	.	.	.	.	.	.	.	.	.	.	.	.
319324	C	T	synonymous_variant	ML0243	CDS	1105C>T	Leu369Leu	.	.	.	.	.	.	.	.	.	.	.	.	.	.	.	.	.	.	.	.	.	.	.	.	.	.	.	.	.	.	.	.	.	.	.	.	.	.	.	.	.	.
321320	G	T	intergenic_region	rplY-lpqT	intergenic_region	321320G>T		.	.	.	.	.	.	.	.	.	.	.	.	.	.	.	.	.	.	.	.	.	.	.	.	.	.	.	.	.	.	.	.	.	.	.	.	.	.	.	.	.	.
322728	G	T	missense_variant	lpqT	CDS	328C>A	Leu110Ile	.	.	.	T	.	.	.	.	.	.	.	.	.	.	.	.	.	.	.	.	.	.	.	.	.	.	.	.	.	.	.	.	.	.	.	.	.	.	.	.	.	.
323364	T	A	stop_gained	arsC	CDS	43A>T	Lys15*	.	.	.	.	.	.	.	.	.	.	.	.	.	.	.	.	.	.	.	.	.	.	.	.	.	.	.	.	.	.	.	.	.	.	.	.	.	.	.	.	.	.
328284	G	A	missense_variant	mfd	CDS	218G>A	Ser73Asn	.	N	.	.	.	.	N	.	.	.	.	.	.	.	.	.	.	.	.	.	.	.	.	.	.	.	.	.	.	.	.	.	.	.	.	.	.	.	.	.	.	.
328289	C	T	missense_variant	mfd	CDS	223C>T	Leu75Phe	.	N	.	.	.	.	.	.	.	.	.	.	.	.	.	.	.	.	.	.	.	.	.	.	.	.	.	.	.	.	.	.	.	.	.	.	.	.	.	.	.	.
328604	G	A	missense_variant	mfd	CDS	538G>A	Asp180Asn	.	N	.	.	.	.	.	.	.	.	.	.	.	.	.	.	.	.	.	.	.	.	.	.	.	.	.	.	.	.	.	.	.	.	.	.	.	.	.	.	.	.
328634	G	C	missense_variant	mfd	CDS	568G>C	Val190Leu	.	N	.	.	.	.	.	.	N	.	.	N	.	.	.	.	.	.	.	.	.	.	.	.	.	.	.	.	.	.	.	.	.	.	.	.	.	.	.	C	.	.
329782	G	T	missense_variant	mfd	CDS	1716G>T	Lys572Asn	.	.	.	.	.	.	.	.	.	.	.	.	.	T	.	T	T	.	T	.	.	.	.	.	T	.	T	.	T	.	T	T	.	T	.	T	T	T	.	.	.	.
330125	G	A	missense_variant	mfd	CDS	2059G>A	Ala687Thr	A	A	A	.	A	A	.	A	.	A	A	A	A	.	N	.	.	.	.	.	.	.	.	.	.	.	.	.	.	.	.	.	.	.	.	.	.	.	.	A	A	A
330912	A	G	missense_variant	mfd	CDS	2846A>G	His949Arg	.	.	.	.	.	.	.	.	.	.	.	N	.	.	.	.	.	.	.	.	.	.	.	.	.	.	.	.	.	.	.	.	.	.	.	.	.	.	.	.	.	.
331723	G	A	synonymous_variant	mfd	CDS	3657G>A	Pro1219Pro	.	.	.	.	.	.	.	.	.	.	.	.	.	.	.	.	.	.	.	.	.	.	.	.	.	.	.	.	.	.	.	.	.	.	.	.	.	.	.	.	.	.
334180	G	A	missense_variant	eno	CDS	430G>A	Glu144Lys	.	.	.	.	.	.	.	.	N	.	.	.	.	.	.	.	.	.	.	.	.	.	.	.	.	.	.	.	.	.	.	.	.	.	.	.	.	.	.	.	.	.
336032	C	G	synonymous_variant	ML0257	CDS	228C>G	Thr76Thr	.	N	.	.	.	.	.	.	.	.	.	.	.	.	.	.	.	.	.	.	.	.	.	.	.	.	.	.	.	.	.	.	.	.	.	.	.	.	.	.	.	.
336266	T	C	synonymous_variant	ML0257	CDS	462T>C	Ala154Ala	.	N	.	.	.	.	.	.	.	.	.	N	.	.	.	.	.	.	.	.	.	.	.	.	.	.	.	.	.	.	.	.	.	.	.	.	.	.	.	.	.	.
337140	G	A	missense_variant	ML0258	CDS	836G>A	Gly279Asp	.	N	.	.	.	.	.	.	.	.	.	.	.	.	.	.	.	.	.	.	.	.	.	.	.	.	.	.	.	.	.	.	.	.	.	.	.	.	.	.	.	.
337803	C	T	intragenic_variant	ML0259	gene_variant	337803C>T		.	N	.	.	.	.	.	.	.	.	.	.	.	.	.	.	.	.	.	.	.	.	.	.	.	.	.	.	.	.	N	.	.	.	.	.	.	.	.	.	.	.
337824	G	T	intragenic_variant	ML0259	gene_variant	337824G>T		.	N	.	.	.	.	.	.	.	.	.	.	.	.	.	.	.	.	.	.	.	.	.	T	.	.	.	.	.	.	.	.	.	.	.	.	.	.	.	.	.	.
337889	C	T	intragenic_variant	ML0259	gene_variant	337889C>T		.	.	.	.	.	.	.	.	.	.	.	.	.	.	.	.	.	.	.	.	.	.	.	.	.	.	.	.	.	.	.	.	.	.	.	.	.	.	.	.	.	.
338245	C	A	intragenic_variant	ML0259	gene_variant	338245C>A		.	.	.	.	.	.	.	.	.	.	.	.	.	.	N	A	.	.	A	.	.	.	.	.	A	.	.	.	.	.	.	A	.	.	.	A	.	.	.	.	.	.
338722	A	G	intragenic_variant	ML0259	gene_variant	338722A>G		.	.	.	.	.	.	.	.	.	.	.	.	.	.	.	.	.	.	.	.	.	G	.	.	.	.	.	G	.	.	.	.	.	.	.	.	.	.	.	.	.	.
339250	C	T	intragenic_variant	ML0259	gene_variant	339250C>T		.	.	.	.	.	.	.	.	.	.	.	.	.	.	.	.	.	.	.	.	.	.	.	.	.	.	.	.	.	.	.	.	.	.	.	.	.	.	.	.	.	.
339486	C	T	intragenic_variant	ML0260	gene_variant	339486C>T		.	.	.	.	.	.	.	.	.	.	.	.	.	.	.	.	.	.	.	.	.	.	.	.	.	.	.	.	.	.	.	.	.	.	.	.	.	.	.	.	.	.
340805	T	C	intragenic_variant	ML0261	gene_variant	340805T>C		.	.	.	.	.	.	.	.	.	.	.	.	.	.	.	.	.	.	.	.	.	.	.	.	.	.	.	.	.	.	.	.	.	.	.	.	.	.	.	.	.	.
341935	C	T	intergenic_region	ML0261-ML0262	intergenic_region	341935C>T		.	.	.	.	.	.	.	.	.	.	.	.	.	.	N	.	.	.	.	.	.	.	.	.	.	.	.	.	.	.	.	.	.	.	.	.	N	.	.	.	.	.
342063	G	C	intragenic_variant	ML0262	gene_variant	342063G>C		.	C	.	.	N	.	.	C	.	C	C	.	.	.	.	.	.	.	.	.	.	.	.	.	.	.	.	.	.	.	.	.	.	.	.	.	.	.	.	.	.	.
344782	C	T	intergenic_region	leuX-ML0264	intergenic_region	344782C>T		.	.	.	.	.	.	.	.	.	.	.	.	.	.	.	.	.	.	.	.	.	.	.	.	.	.	.	.	.	.	.	.	.	.	.	.	.	.	.	.	.	.
345033	C	T	intragenic_variant	ML0264	gene_variant	345033C>T		.	.	.	.	.	.	.	.	N	.	.	.	.	.	.	.	.	.	.	.	.	.	.	.	.	.	.	.	.	.	N	.	.	.	.	.	.	.	.	.	.	.
346013	G	A	intergenic_region	ML0265-ML0266	intergenic_region	346013G>A		.	.	.	.	.	.	.	.	N	.	.	.	.	.	.	.	.	.	.	.	.	.	.	.	.	.	.	.	.	.	.	.	.	.	.	.	.	.	.	.	.	.
347278	A	C	intragenic_variant	ML0266	gene_variant	347278A>C		.	N	N	.	.	.	.	.	N	.	.	.	.	.	.	.	.	.	.	.	.	.	.	.	.	.	.	.	.	.	.	.	.	.	.	.	.	.	.	.	.	.
347280	G	C	intragenic_variant	ML0266	gene_variant	347280G>C		.	N	N	N	.	.	.	.	N	.	.	.	.	.	.	.	.	.	.	.	.	.	.	.	.	.	.	.	.	.	.	.	.	.	.	.	.	.	N	.	N	.
347385	T	C	intragenic_variant	ML0266	gene_variant	347385T>C		C	C	C	C	C	N	C	C	N	C	C	C	C	C	C	C	C	C	C	C	C	C	C	C	C	C	C	C	C	C	C	C	C	C	C	C	C	C	C	C	C	C
347830	G	A	intergenic_region	ML0266-ackA	intergenic_region	347830G>A		.	.	.	.	.	.	.	.	.	.	.	.	.	.	.	.	.	.	.	.	.	.	.	.	.	.	.	.	.	.	.	.	.	.	.	.	.	.	.	.	.	.
348055	G	A	intergenic_region	ML0266-ackA	intergenic_region	348055G>A		.	N	.	.	.	.	.	.	.	.	.	.	.	.	.	.	.	.	.	.	.	.	.	.	.	.	.	.	.	.	.	.	.	.	.	.	.	.	.	.	.	.
349703	C	T	intergenic_region	ML0266-ackA	intergenic_region	349703C>T		.	N	.	.	.	.	.	.	.	.	.	.	.	.	.	.	.	.	.	.	.	.	.	.	.	.	.	T	.	.	.	.	.	.	.	.	.	.	.	.	.	.
349747	G	A	intergenic_region	ML0266-ackA	intergenic_region	349747G>A		.	.	.	.	.	.	.	.	.	.	.	.	.	.	.	.	.	.	.	.	.	.	.	.	.	.	.	.	.	.	N	.	.	.	.	.	.	.	.	.	.	.
349982	C	A	intergenic_region	ML0266-ackA	intergenic_region	349982C>A		.	.	.	.	.	.	.	.	.	.	.	.	.	.	.	.	.	.	.	.	.	.	.	.	.	.	.	.	.	.	.	.	.	.	.	.	.	.	.	.	.	.
351592	C	T	intragenic_variant	ackA	gene_variant	351592C>T		.	.	.	.	.	.	.	.	N	.	.	.	.	.	.	.	.	T	.	.	.	.	.	.	.	.	.	.	.	.	.	.	.	.	.	.	.	.	.	.	.	.
351940	C	T	intragenic_variant	pta	gene_variant	351940C>T		.	.	.	.	.	.	.	.	.	.	.	.	.	.	.	.	.	.	.	.	.	.	.	.	.	.	.	.	.	.	.	.	.	.	.	.	.	.	.	.	.	.
353643	G	A	synonymous_variant	ML0269	CDS	375C>T	Phe125Phe	.	.	.	.	.	.	.	.	.	.	.	.	.	.	N	.	.	.	.	.	.	.	.	.	.	.	.	.	.	.	.	.	.	.	.	.	.	.	.	.	.	.
357398	T	G	intergenic_region	ML0274-metZ	intergenic_region	357398T>G		.	.	.	.	.	.	.	.	.	.	.	.	.	.	.	.	.	.	.	.	.	.	.	.	.	.	.	.	.	.	.	.	.	.	.	.	.	.	.	.	.	.
359712	A	G	intergenic_region	ML0276-ML0277	intergenic_region	359712A>G		.	.	.	.	.	.	.	.	.	.	.	.	.	.	.	.	.	.	.	G	.	.	.	.	.	.	.	.	.	G	.	.	.	.	.	.	.	.	.	.	.	.
360572	C	T	intragenic_variant	ML0277	gene_variant	360572C>T		.	.	.	.	.	.	.	.	.	.	.	.	.	.	.	.	.	.	.	.	.	.	.	.	.	.	.	.	.	.	.	.	.	.	.	.	.	.	.	.	.	.
360757	C	A	intragenic_variant	ML0278	gene_variant	360757C>A		.	.	.	.	.	.	.	.	.	.	.	.	.	A	.	A	A	.	A	.	.	.	.	.	A	.	A	.	A	.	A	A	.	A	.	A	A	A	.	.	.	.
360830	G	C	intragenic_variant	ML0278	gene_variant	360830G>C		.	.	.	.	.	.	.	.	.	.	.	.	.	.	.	.	.	.	.	.	.	.	.	.	.	.	.	.	.	.	.	.	.	.	.	.	.	.	.	.	.	.
361077	G	C	intragenic_variant	ML0278	gene_variant	361077G>C		.	.	.	.	.	.	.	.	.	.	.	.	.	.	N	.	.	.	.	C	.	.	.	.	.	.	.	.	.	C	.	.	.	.	.	.	.	.	.	.	.	.
361545	G	C	missense_variant	ML0279	CDS	409C>G	Pro137Ala	.	N	.	.	.	.	.	.	.	.	.	.	.	.	.	.	.	.	.	.	.	.	.	.	.	.	.	.	.	.	.	.	.	.	.	.	.	.	C	.	.	.
363480	G	T	missense_variant	ML0281	CDS	49G>T	Asp17Tyr	.	N	.	.	.	.	.	.	.	.	.	.	.	.	.	.	.	.	.	.	.	.	.	.	.	.	.	.	.	.	.	.	.	.	.	.	.	.	.	.	.	.
364243	C	T	intragenic_variant	ML0282	gene_variant	364243C>T		.	.	.	.	.	.	.	.	.	.	.	.	.	.	.	.	.	.	.	.	.	.	.	.	.	.	.	.	.	.	.	.	.	.	.	.	.	.	.	.	.	.
364923	G	A	missense_variant	ML0283	CDS	8G>A	Cys3Tyr	.	.	.	.	.	.	.	.	.	.	.	.	.	.	.	.	.	.	.	.	.	.	.	.	.	.	.	.	.	.	.	A	.	.	.	.	.	.	.	.	.	.
364924	C	T	synonymous_variant	ML0283	CDS	9C>T	Cys3Cys	.	.	.	.	.	.	.	.	.	.	.	.	.	.	.	.	.	.	.	.	.	.	.	.	.	.	.	.	.	.	.	T	.	.	.	.	.	.	.	.	.	.
364961	G	C	missense_variant	ML0283	CDS	46G>C	Gly16Arg	.	N	.	.	.	.	.	.	N	.	.	.	.	.	.	.	.	.	.	.	.	.	.	.	.	.	.	.	.	.	.	.	.	.	.	.	.	.	.	.	.	.
365117	A	C	missense_variant	ML0283	CDS	202A>C	Thr68Pro	.	.	.	.	.	.	.	.	.	.	.	.	.	.	N	.	.	.	.	.	.	.	.	.	.	.	.	.	.	.	.	.	.	.	.	.	.	.	.	.	.	.
365373	T	C	missense_variant	ML0283	CDS	458T>C	Leu153Pro	.	C	N	.	C	C	.	C	.	C	C	.	C	.	.	.	.	.	.	.	.	.	.	.	.	.	.	.	.	.	.	.	.	.	.	.	.	.	.	.	.	C
365411	A	G	missense_variant	ML0283	CDS	496A>G	Lys166Glu	.	N	.	.	.	.	.	.	.	.	.	N	.	.	N	.	.	.	.	.	.	.	.	.	.	.	.	.	.	.	.	.	.	.	.	.	.	.	.	.	G	.
365435	G	A	missense_variant	ML0283	CDS	520G>A	Ala174Thr	.	N	.	.	.	.	.	.	.	.	.	N	.	.	.	.	.	.	.	.	.	.	.	.	.	.	.	.	.	.	.	.	.	.	.	.	.	.	.	A	.	.
365540	G	T	missense_variant	ML0283	CDS	625G>T	Val209Leu	.	N	N	.	.	.	.	.	N	N	.	.	.	.	.	.	.	.	.	.	.	.	.	.	.	.	.	.	.	.	.	.	.	.	.	.	.	.	.	.	.	.
365857	C	A	intergenic_region	ML0283-ML0284	intergenic_region	365857C>A		.	N	A	.	.	.	.	.	.	.	.	.	.	.	N	.	.	.	.	.	.	.	.	.	.	.	.	.	.	.	.	.	.	.	.	.	.	.	.	.	.	.
366359	C	T	intergenic_region	ML0284-ML0285	intergenic_region	366359C>T		.	.	.	.	.	.	.	.	N	.	.	.	.	.	.	.	.	.	.	.	.	.	.	.	.	.	.	.	.	.	.	.	.	.	.	.	.	.	.	.	.	.
367549	A	G	synonymous_variant	fba	CDS	768T>C	Gly256Gly	.	G	.	.	N	.	.	G	.	G	G	.	.	.	.	.	.	.	.	.	.	.	.	.	.	.	.	.	.	.	.	.	.	.	.	.	.	.	.	.	.	.
371452	C	A	intergenic_region	ML0290-ML0291	intergenic_region	371452C>A		N	N	.	.	.	.	N	.	N	.	.	N	N	.	N	.	.	.	.	.	.	.	.	.	.	.	.	.	.	.	.	A	.	.	.	.	N	.	.	.	.	.
371454	G	C	intergenic_region	ML0290-ML0291	intergenic_region	371454G>C		N	N	.	.	.	.	N	.	N	.	.	N	N	.	N	.	.	.	.	.	.	.	.	.	.	.	.	.	.	.	.	C	.	.	.	.	N	.	.	.	.	.
371889	T	C	intergenic_region	ML0290-ML0291	intergenic_region	371889T>C		.	N	N	.	.	.	N	.	N	.	.	.	.	.	.	.	.	.	.	.	.	.	.	.	.	.	.	.	.	.	.	.	.	.	.	.	.	.	.	.	.	.
373059	C	T	intergenic_region	ML0291-ML0292	intergenic_region	373059C>T		.	.	.	.	.	.	.	.	.	.	.	.	.	.	.	.	.	.	.	.	.	.	.	.	.	.	.	.	.	.	.	.	.	.	.	.	.	.	.	.	.	.
373602	C	A	intergenic_region	ML0291-ML0292	intergenic_region	373602C>A		.	.	.	.	.	.	.	.	.	.	.	.	.	.	.	.	.	.	.	.	.	.	.	.	.	.	.	.	.	.	.	.	.	.	.	.	.	.	.	A	.	.
376632	A	G	intergenic_region	ML0293-thiC	intergenic_region	376632A>G		.	.	N	.	.	.	.	.	.	.	.	.	.	.	.	.	.	.	.	.	.	.	.	.	.	.	.	.	.	.	.	.	.	.	.	.	.	.	.	.	.	.
377137	C	T	intergenic_region	ML0293-thiC	intergenic_region	377137C>T		.	.	.	.	.	.	.	.	.	.	.	.	.	.	T	.	.	.	.	.	.	.	.	.	.	.	.	.	.	.	.	.	.	.	T	.	.	.	.	.	.	.
379804	C	T	synonymous_variant	thiD	CDS	678C>T	Gly226Gly	.	N	T	.	T	T	.	T	.	N	T	N	T	.	N	.	.	.	.	.	.	.	.	.	.	.	.	.	.	.	.	.	.	.	.	.	.	.	.	.	.	T
382768	G	A	intergenic_region	ML0299-thiE	intergenic_region	382768G>A		.	.	.	.	.	.	.	.	.	.	.	.	.	.	.	.	.	A	.	.	.	.	.	.	.	.	.	.	.	.	.	.	.	.	.	.	.	.	.	.	.	.
383599	C	G	intragenic_variant	mutT3	gene_variant	383599C>G		G	G	G	G	G	G	G	G	G	G	G	G	G	G	G	G	G	G	G	G	G	G	G	G	G	G	G	G	G	G	G	G	G	G	G	G	G	G	G	G	G	G
383707	A	C	intragenic_variant	mutT3	gene_variant	383707A>C		.	.	.	.	.	.	.	.	.	.	.	.	.	.	.	.	.	.	.	.	.	.	.	.	.	.	.	.	.	.	.	.	.	.	.	.	.	.	.	.	.	.
385342	G	A	intragenic_variant	ML0302	gene_variant	385342G>A		.	.	.	.	.	.	.	.	N	.	.	.	.	A	.	.	.	.	.	.	.	.	.	.	.	.	.	.	.	.	.	.	.	.	.	.	.	.	.	.	.	.
385598	C	T	intragenic_variant	ML0302	gene_variant	385598C>T		.	N	.	.	.	.	.	.	.	N	.	.	.	.	.	.	.	.	.	.	.	.	.	.	.	.	.	.	.	.	.	.	.	.	.	.	.	.	.	.	.	.
386458	C	T	synonymous_variant	glnH	CDS	810C>T	Ala270Ala	.	.	.	.	.	.	.	.	.	.	.	.	.	.	.	.	.	.	.	.	.	.	.	.	.	.	.	.	.	.	.	.	.	.	.	.	.	.	.	.	.	.
391081	C	T	intragenic_variant	ML0305	gene_variant	391081C>T		.	N	.	.	.	.	.	.	.	.	.	.	.	.	.	.	.	.	.	.	.	.	.	.	.	.	.	.	.	.	.	.	.	.	.	.	.	.	.	.	.	.
393043	G	A	intragenic_variant	ML0306	gene_variant	393043G>A		.	N	.	.	.	.	.	.	N	.	.	.	.	.	N	.	.	.	.	.	.	.	.	.	.	.	.	.	.	.	.	.	.	.	.	.	.	.	.	.	.	.
393308	G	C	intergenic_region	ML0306-ML0307	intergenic_region	393308G>C		.	.	.	.	.	.	.	.	.	.	.	.	.	.	.	.	.	.	.	.	.	.	.	.	.	.	.	.	.	.	.	.	.	.	.	.	.	.	.	.	.	.
396059	G	T	intragenic_variant	ML0309	gene_variant	396059G>T		.	.	.	.	.	.	.	.	.	.	.	.	.	.	.	.	.	.	.	.	.	.	.	.	.	.	.	.	.	.	.	.	.	.	.	.	.	.	.	.	.	.
396816	G	A	intragenic_variant	ML0309	gene_variant	396816G>A		.	.	.	.	.	.	.	.	A	.	.	.	.	.	.	.	.	.	.	.	.	.	.	.	.	.	.	.	.	.	.	.	.	.	.	.	.	.	.	.	.	.
397132	C	T	missense_variant	pssA	CDS	817G>A	Ala273Thr	.	N	N	.	.	.	N	.	N	N	.	N	.	.	.	.	.	.	.	.	.	.	.	.	.	.	.	.	.	.	.	.	.	.	.	.	.	.	.	.	N	.
397572	T	C	missense_variant	pssA	CDS	377A>G	Asp126Gly	.	N	.	.	.	.	.	.	.	.	.	.	.	.	.	.	.	.	.	.	.	.	.	.	.	.	.	.	.	.	.	.	.	.	.	.	.	.	.	.	.	.
397812	A	G	missense_variant	pssA	CDS	137T>C	Leu46Ser	.	N	.	.	.	.	.	.	.	.	.	.	.	.	.	.	.	.	.	.	.	.	.	.	.	.	.	.	.	.	.	.	.	.	.	.	.	.	.	.	.	.
399848	C	T	intragenic_variant	moaA3	gene_variant	399848C>T		.	.	.	.	.	.	.	.	.	N	.	T	.	.	.	.	.	.	.	.	.	.	.	.	.	.	.	.	.	.	.	.	.	.	.	.	.	.	.	.	.	.
401177	G	A	missense_variant	ML0314	CDS	602C>T	Ala201Val	.	N	.	.	.	.	.	.	.	.	.	.	.	.	.	.	.	.	.	.	.	.	.	.	.	.	.	.	.	.	.	.	.	.	.	.	.	.	.	.	.	.
401572	C	T	synonymous_variant	ML0314	CDS	207G>A	Val69Val	.	N	.	.	.	.	.	.	.	.	.	.	.	.	.	.	.	.	.	.	T	.	T	.	.	.	.	.	.	.	.	.	.	.	.	.	.	.	.	.	.	.
402177	G	A	intergenic_region	ML0314-ML0315	intergenic_region	402177G>A		.	.	N	.	.	.	.	.	.	.	.	.	.	.	.	.	.	.	.	.	.	.	.	.	.	.	.	.	.	.	.	.	.	.	.	.	.	.	.	.	.	.
402525	T	C	intergenic_region	ML0314-ML0315	intergenic_region	402525T>C		.	N	.	.	.	.	.	.	.	.	.	.	.	.	.	.	.	.	.	.	.	.	.	C	.	.	.	.	.	.	.	.	.	.	.	.	.	.	.	.	.	.
402795	G	A	intergenic_region	ML0314-ML0315	intergenic_region	402795G>A		.	N	.	.	.	.	.	.	.	.	.	.	.	.	.	.	.	.	.	.	.	.	.	.	.	.	.	.	.	.	.	.	.	.	.	.	.	.	.	.	.	.
404224	G	A	missense_variant	ML0315	CDS	389C>T	Thr130Ile	.	.	.	.	.	.	.	.	.	.	.	.	.	.	.	.	.	.	.	.	.	.	.	.	.	A	.	.	.	.	.	.	.	.	.	.	.	.	.	.	.	.
405173	G	A	missense_variant	ML0316	CDS	467G>A	Gly156Asp	.	N	.	.	.	.	.	.	.	N	.	.	.	.	.	.	.	.	.	.	.	.	.	.	.	.	.	.	.	.	.	.	.	.	.	.	.	.	.	.	.	.
405245	A	G	missense_variant	ML0316	CDS	539A>G	Tyr180Cys	.	.	.	.	.	.	.	.	.	.	.	N	.	.	.	.	.	.	.	.	.	.	.	.	.	.	.	.	.	.	.	.	.	.	.	.	.	.	.	.	.	.
407094	C	T	missense_variant	groEL	CDS	1577C>T	Ala526Val	.	N	N	.	.	.	.	.	N	N	.	.	.	.	.	.	.	.	.	.	.	.	.	.	.	.	.	.	.	.	.	.	.	.	.	.	.	.	.	.	.	.
407212	C	G	intergenic_region	groEL-radA	intergenic_region	407212C>G		.	.	.	.	.	.	.	.	.	.	.	N	N	.	.	.	.	.	.	.	.	.	.	.	.	.	.	.	.	.	.	.	.	.	.	.	.	.	.	.	.	.
407443	C	T	intergenic_region	groEL-radA	intergenic_region	407443C>T		N	N	N	.	N	.	N	.	N	N	N	N	.	.	N	.	.	.	.	T	.	.	.	.	.	.	.	.	.	T	N	.	.	.	.	.	.	.	.	.	.	.
407444	A	G	intergenic_region	groEL-radA	intergenic_region	407444A>G		N	N	N	.	N	.	N	.	N	N	N	N	.	.	N	.	.	.	.	G	.	.	.	.	.	.	.	.	.	G	N	.	.	.	.	.	.	.	.	.	.	.
407446	A	C	intergenic_region	groEL-radA	intergenic_region	407446A>C		N	N	N	.	N	.	N	.	N	N	N	N	N	.	N	.	.	.	.	C	.	.	.	.	.	.	.	.	.	C	N	.	.	.	.	.	N	.	.	.	.	.
407656	G	A	intergenic_region	groEL-radA	intergenic_region	407656G>A		N	N	N	N	N	N	N	N	N	N	N	N	N	N	N	N	N	N	N	N	N	N	N	N	N	N	N	N	N	N	N	N	N	N	N	N	N	N	N	N	N	N
407735	G	A	intergenic_region	groEL-radA	intergenic_region	407735G>A		N	N	N	N	N	N	N	N	N	N	N	N	N	N	N	N	N	N	N	N	N	N	N	N	N	N	N	N	N	N	N	N	N	N	N	N	N	N	N	N	N	N
407744	G	A	intergenic_region	groEL-radA	intergenic_region	407744G>A		N	N	N	N	N	N	N	N	N	N	N	N	N	N	N	N	N	N	N	N	N	N	N	N	N	N	N	N	N	N	N	N	N	N	N	N	N	N	N	N	N	N
408056	C	A	intergenic_region	groEL-radA	intergenic_region	408056C>A		N	N	N	.	N	.	N	N	.	N	N	N	N	.	N	.	.	.	.	.	.	.	.	.	.	.	.	.	.	.	.	.	.	.	.	.	N	.	.	.	.	N
408059	G	C	intergenic_region	groEL-radA	intergenic_region	408059G>C		N	N	N	.	N	N	N	C	.	C	N	N	N	.	N	.	.	.	.	.	.	.	.	.	.	.	.	.	.	.	.	.	.	.	.	.	.	.	.	.	.	C
408726	T	G	intragenic_variant	radA	gene_variant	408726T>G		.	.	.	.	.	.	.	.	.	.	.	.	.	.	.	.	.	.	.	.	.	.	.	G	.	.	.	.	.	.	.	.	.	.	.	.	.	.	.	.	.	.
408898	G	A	intragenic_variant	radA	gene_variant	408898G>A		.	.	.	.	.	.	.	.	.	.	.	.	.	.	.	.	.	.	.	.	.	.	.	.	.	.	.	.	.	.	N	.	.	.	.	.	.	.	.	.	.	.
409261	G	T	intragenic_variant	radA	gene_variant	409261G>T		.	.	.	.	.	.	.	.	N	.	.	.	.	.	.	.	.	.	.	.	.	.	.	.	.	.	.	.	.	.	.	.	.	.	.	.	.	.	.	.	.	.
410510	G	A	missense_variant	ML0320	CDS	157G>A	Ala53Thr	.	.	.	.	.	.	.	.	.	.	.	.	.	.	.	.	.	.	.	.	.	.	.	.	.	.	.	.	.	.	.	.	.	.	.	.	.	.	.	.	.	.
413127	C	T	synonymous_variant	cysS	CDS	1005C>T	Gly335Gly	.	.	.	.	.	.	.	.	.	.	.	T	.	.	.	.	.	.	.	.	.	.	.	.	.	.	.	.	.	.	.	.	.	.	.	.	.	.	.	.	.	.
413668	C	T	synonymous_variant	ML0324	CDS	42C>T	Pro14Pro	.	N	.	.	.	.	.	.	N	.	.	N	.	.	N	.	.	.	.	.	.	.	.	.	.	.	.	.	.	.	.	.	.	.	.	.	.	.	.	.	.	.
413902	G	A	synonymous_variant	ML0324	CDS	276G>A	Leu92Leu	A	N	A	.	A	N	.	A	N	A	A	.	A	.	N	.	.	.	.	.	.	.	.	.	.	.	.	.	.	.	.	.	.	.	.	.	.	.	.	.	.	A
415248	C	A	intergenic_region	ML0325-ML0326	intergenic_region	415248C>A		.	.	.	.	.	.	.	.	N	.	.	.	.	.	.	.	.	.	.	.	.	.	.	.	.	.	.	.	.	.	.	.	.	.	.	.	.	.	.	.	.	.
416972	C	T	intragenic_variant	ML0327	gene_variant	416972C>T		.	N	.	.	.	.	.	.	N	.	.	.	.	.	.	.	.	.	.	.	.	.	.	.	.	.	.	.	.	.	.	.	.	.	.	.	.	.	.	.	.	.
417000	T	G	intragenic_variant	ML0327	gene_variant	417000T>G		.	.	.	.	.	.	.	.	.	.	.	.	.	.	.	.	.	.	.	.	.	.	.	.	.	.	.	.	.	.	.	.	.	.	.	.	.	.	G	.	.	.
417149	C	T	intragenic_variant	ML0327	gene_variant	417149C>T		.	.	.	.	.	.	.	.	.	.	.	.	.	.	.	.	.	.	.	.	.	.	.	.	.	.	.	.	.	.	.	.	.	.	.	.	.	.	.	.	.	.
417697	T	G	intragenic_variant	PPE	gene_variant	417697T>G		.	N	.	.	.	.	.	.	.	.	.	.	.	.	.	.	.	.	.	.	.	.	.	.	.	.	.	.	.	.	.	.	.	.	.	.	.	.	.	.	.	.
419857	G	A	intergenic_region	PPE-ML0329	intergenic_region	419857G>A		.	.	.	.	.	.	.	.	.	.	.	.	.	.	N	.	.	.	.	.	.	.	.	.	.	.	.	.	.	.	.	.	.	.	.	.	.	.	.	.	.	.
421565	C	T	intragenic_variant	arsB2	gene_variant	421565C>T		.	.	.	.	.	.	.	.	.	.	.	.	.	.	T	.	.	T	.	.	T	T	T	T	.	T	.	T	.	.	.	.	T	.	T	.	.	.	.	.	.	.
422850	G	A	intragenic_variant	ML0332	gene_variant	422850G>A		.	N	.	.	.	.	.	.	.	.	.	.	.	.	.	.	.	.	.	.	.	.	.	.	.	.	.	.	.	.	.	.	.	.	.	.	.	.	.	A	.	.
423024	G	C	intragenic_variant	ML0332	gene_variant	423024G>C		.	.	.	.	.	.	.	.	.	.	.	.	.	.	.	.	.	.	.	.	.	.	.	.	.	.	.	.	.	.	.	.	.	.	.	.	.	.	.	.	.	.
424382	A	G	intragenic_variant	pknM	gene_variant	424382A>G		.	.	.	.	.	.	.	.	.	.	.	.	.	.	.	.	.	.	.	.	.	.	.	.	.	.	.	.	.	.	.	.	.	.	.	.	.	.	.	.	.	.
424386	C	T	intragenic_variant	pknM	gene_variant	424386C>T		.	.	.	.	.	.	.	.	.	.	.	T	.	.	.	.	.	.	.	.	.	.	.	.	.	.	.	.	.	.	.	.	.	.	.	.	.	.	.	.	.	.
424415	T	G	intragenic_variant	pknM	gene_variant	424415T>G		.	.	.	.	.	.	.	.	N	.	.	.	.	.	.	.	.	.	.	.	.	.	.	.	.	.	.	.	.	.	.	.	.	.	.	.	N	.	.	.	.	.
424489	C	A	intragenic_variant	pknM	gene_variant	424489C>A		.	.	.	.	.	.	.	.	.	.	.	.	.	.	.	.	.	.	.	.	.	.	.	.	.	.	.	.	.	.	.	.	.	.	.	.	.	.	.	.	.	.
425077	C	A	missense_variant	ML0335	CDS	651G>T	Leu217Phe	.	N	.	.	.	.	.	.	.	.	.	N	.	.	.	.	.	.	.	.	.	.	.	.	.	.	.	.	.	.	.	.	.	.	.	.	.	.	.	.	.	.
428724	C	T	intergenic_region	ML0338-ML0339	intergenic_region	428724C>T		.	.	.	.	N	T	.	.	N	.	.	.	.	.	N	.	.	.	.	.	.	.	.	.	.	.	.	.	.	.	.	.	.	.	.	.	.	.	.	.	.	.
429770	T	G	intragenic_variant	fadE34	gene_variant	429770T>G		.	.	.	.	.	.	.	.	.	.	.	.	.	.	.	.	.	.	.	.	.	.	.	.	.	.	.	.	.	.	.	.	.	.	.	.	.	.	.	.	.	.
430057	C	T	intragenic_variant	fadE34	gene_variant	430057C>T		.	.	.	.	.	.	.	.	.	.	.	.	.	.	.	.	.	.	.	.	.	.	.	.	.	.	.	.	.	.	.	.	.	.	.	.	.	.	.	.	.	.
430198	C	T	intragenic_variant	fadE34	gene_variant	430198C>T		.	.	.	.	.	.	.	.	.	.	.	.	.	.	.	.	.	.	.	.	.	.	.	.	.	.	.	.	.	.	.	.	.	.	.	.	.	.	T	.	.	.
430329	G	A	intragenic_variant	fadE34	gene_variant	430329G>A		.	.	.	.	.	.	.	.	.	.	.	.	.	.	.	.	.	.	.	.	.	.	.	.	.	.	.	.	.	.	.	.	.	.	.	.	.	.	.	.	.	.
430576	A	G	intragenic_variant	fadE34	gene_variant	430576A>G		.	.	.	.	.	.	.	.	.	.	.	.	.	.	.	.	.	.	.	.	.	.	.	.	.	.	.	.	.	.	.	.	.	.	.	.	.	.	.	.	.	.
431225	C	T	intragenic_variant	fadE34	gene_variant	431225C>T		.	N	N	.	.	.	.	.	.	N	.	.	.	.	.	.	.	.	.	.	.	.	.	.	.	.	.	.	.	.	.	.	.	.	.	.	.	.	.	.	.	.
432335	T	G	intragenic_variant	ML0342	gene_variant	432335T>G		.	.	.	.	.	.	.	.	.	.	.	.	.	.	N	.	.	.	.	.	.	G	.	.	.	G	.	G	.	.	.	.	G	.	G	.	.	.	.	.	.	.
433003	G	A	intragenic_variant	ML0342	gene_variant	433003G>A		.	.	.	.	.	.	.	.	.	.	.	.	.	.	.	.	.	.	.	.	.	.	.	.	.	.	.	.	.	.	.	.	.	.	.	.	.	.	.	.	.	.
433909	A	G	intragenic_variant	ML0343	gene_variant	433909A>G		.	.	.	.	.	.	.	.	.	.	.	.	.	.	.	.	.	.	.	.	.	.	.	.	.	.	.	.	.	.	.	.	.	.	.	.	.	.	.	.	.	.
434161	G	C	intragenic_variant	ML0343	gene_variant	434161G>C		.	.	.	.	.	.	.	.	N	.	.	.	.	.	.	.	.	.	.	.	.	.	.	.	.	.	.	.	.	.	.	.	.	.	.	.	.	.	.	.	.	.
434676	A	G	intragenic_variant	ML0343	gene_variant	434676A>G		.	.	.	.	.	.	.	.	.	.	.	.	.	.	N	.	.	.	.	.	.	.	.	.	.	.	.	.	.	.	.	.	.	.	.	.	.	.	.	.	.	.
434899	A	G	intragenic_variant	ML0344	gene_variant	434899A>G		.	.	.	.	.	.	.	.	.	.	.	.	.	.	.	.	.	.	.	.	.	.	.	.	.	.	.	.	.	.	.	.	.	.	.	.	.	.	.	.	.	.
434910	C	T	intragenic_variant	ML0344	gene_variant	434910C>T		.	.	.	.	.	.	.	.	.	.	.	.	.	.	.	.	.	T	.	.	.	.	.	.	.	.	.	.	.	.	.	.	.	.	.	.	.	.	.	.	.	.
436217	T	C	intragenic_variant	ML0345	gene_variant	436217T>C		.	.	.	.	.	.	.	.	.	.	.	.	.	.	.	.	.	.	.	.	.	.	.	.	.	.	.	.	.	.	.	.	.	.	.	.	.	.	.	.	.	.
439405	C	A	intragenic_variant	ML0349	gene_variant	439405C>A		.	.	.	.	.	.	.	.	.	.	.	.	.	.	N	A	.	.	A	.	.	.	.	.	A	.	.	.	.	.	.	A	.	.	.	A	.	.	.	.	.	.
440022	C	G	intergenic_region	ML0349-ML0350	intergenic_region	440022C>G		.	N	.	.	.	.	.	.	.	.	.	.	.	.	.	.	.	.	.	.	.	.	.	.	.	.	.	.	.	.	.	.	.	.	.	.	.	.	.	.	.	.
440223	G	C	intergenic_region	ML0349-ML0350	intergenic_region	440223G>C		.	.	.	.	.	.	.	.	.	.	.	.	.	.	.	.	.	.	.	.	C	.	C	.	.	.	.	.	.	.	.	.	.	.	.	.	.	.	.	.	.	.
440586	G	A	intergenic_region	ML0349-ML0350	intergenic_region	440586G>A		.	.	.	.	.	.	.	.	.	.	.	.	.	.	.	.	.	.	.	.	.	.	.	.	.	.	.	.	.	.	.	.	.	.	.	.	.	.	.	.	.	.
440939	A	T	intergenic_region	ML0349-ML0350	intergenic_region	440939A>T		.	.	.	.	.	.	T	.	.	.	.	.	.	.	.	.	.	.	.	.	.	.	.	.	.	.	.	.	.	.	.	.	.	.	.	.	.	.	.	.	.	.
442983	C	T	intragenic_variant	ML0350	gene_variant	442983C>T		.	.	.	.	.	.	.	.	.	.	.	.	.	.	.	.	.	.	.	.	.	.	.	.	.	.	.	.	.	.	.	.	.	.	.	.	.	.	.	.	.	.
444912	C	A	intragenic_variant	fadD19	gene_variant	444912C>A		.	.	.	.	.	.	.	.	.	.	.	.	.	.	N	.	.	.	.	.	.	.	.	.	.	.	.	.	.	.	.	.	.	.	.	.	.	.	.	.	.	.
445671	A	G	intragenic_variant	fadD19	gene_variant	445671A>G		.	.	.	.	.	.	.	.	.	.	.	.	.	.	.	.	.	.	.	.	.	.	.	.	.	.	.	.	.	.	.	.	.	.	.	.	.	.	.	.	.	.
447641	A	C	missense_variant	ilvX	CDS	228A>C	Leu76Phe	.	N	N	.	.	.	.	.	.	N	.	.	.	.	N	.	.	.	.	C	.	.	.	.	.	.	.	.	.	C	.	.	.	.	.	.	.	.	.	.	.	.
448789	G	T	missense_variant	ilvX	CDS	1376G>T	Ser459Ile	.	.	.	.	.	.	.	.	.	.	.	.	.	.	N	.	.	.	.	.	.	.	.	.	.	.	.	.	.	.	.	.	.	.	.	.	.	.	.	.	.	.
451498	C	T	intragenic_variant	fadE26	gene_variant	451498C>T		.	.	.	.	.	.	.	.	.	.	.	.	.	.	.	.	.	.	.	.	.	.	.	.	.	.	.	.	.	.	.	.	.	.	.	.	.	.	.	.	.	.
452406	G	A	intragenic_variant	fadE26	gene_variant	452406G>A		.	.	.	.	.	.	.	.	.	.	.	.	.	.	.	.	.	.	.	.	.	.	.	.	.	.	.	.	.	.	N	.	.	.	.	.	.	.	.	.	.	.
455009	A	C	intragenic_variant	ML0361	gene_variant	455009A>C		.	.	.	.	.	.	.	.	.	.	.	.	.	.	N	.	.	.	.	.	.	.	.	.	.	.	.	.	.	.	.	.	.	.	.	.	.	.	.	.	.	.
456738	C	T	intergenic_region	ML0363-rplM	intergenic_region	456738C>T		.	N	.	.	.	.	.	.	N	N	.	.	.	.	.	.	.	.	.	.	.	.	.	.	.	.	.	.	.	.	.	.	.	.	.	.	.	.	.	.	.	.
459545	G	T	intragenic_variant	ML0367	gene_variant	459545G>T		.	.	.	.	.	.	.	.	.	.	.	.	.	.	.	.	.	.	.	.	.	.	.	.	.	.	.	.	.	.	.	.	.	.	.	.	.	.	.	.	.	.
459733	G	A	intragenic_variant	ML0368	gene_variant	459733G>A		.	N	.	.	.	.	.	.	N	.	.	.	.	.	.	.	.	.	.	.	.	.	.	.	.	.	.	.	.	.	.	.	.	.	.	.	.	.	.	.	.	.
459887	C	T	intragenic_variant	ML0368	gene_variant	459887C>T		.	N	.	.	.	.	.	.	.	.	.	.	.	.	N	.	.	.	.	.	.	.	.	.	.	.	.	.	.	.	.	.	.	.	.	.	.	.	.	T	.	.
460220	T	C	intragenic_variant	ML0368	gene_variant	460220T>C		.	.	.	.	.	.	.	.	.	.	.	.	.	C	.	.	.	.	.	.	.	.	.	.	.	.	.	.	.	.	.	.	.	.	.	.	.	.	.	.	.	.
462253	T	G	missense_variant	ML0370	CDS	562A>C	Asn188His	.	N	.	.	.	.	.	.	.	.	.	.	.	.	.	.	.	.	.	G	.	.	.	.	.	.	.	.	.	G	.	.	.	.	.	.	.	.	.	.	.	.
464279	C	T	missense_variant	glmS	CDS	1301C>T	Ala434Val	.	N	.	.	.	.	.	.	N	N	.	N	.	.	.	.	.	.	.	.	.	.	.	.	.	.	.	.	.	.	.	.	.	.	.	.	.	.	.	.	.	.
464985	G	T	intragenic_variant	ML0372	gene_variant	464985G>T		.	.	.	.	.	.	.	.	.	.	.	.	.	.	.	.	.	.	.	.	.	.	.	.	.	.	.	.	.	.	.	.	.	.	.	.	.	.	.	.	.	.
465016	C	T	intragenic_variant	ML0372	gene_variant	465016C>T		.	.	.	.	.	.	.	.	.	.	.	.	.	.	.	.	.	.	.	.	.	.	.	.	.	.	.	.	.	.	.	.	.	.	.	.	.	.	.	.	.	.
467512	C	T	intragenic_variant	gadB	gene_variant	467512C>T		.	T	T	.	T	N	.	T	.	T	T	.	T	.	.	.	.	.	.	.	.	.	.	.	.	.	.	.	.	.	.	.	.	.	.	.	.	.	.	.	.	T
468693	G	A	missense_variant	alr	CDS	562G>A	Val188Ile	.	.	.	.	.	.	.	.	.	.	.	N	.	.	.	.	.	.	.	.	.	.	.	.	.	.	.	.	.	.	.	.	.	.	.	.	.	.	.	.	.	.
469181	C	T	synonymous_variant	alr	CDS	1050C>T	Gly350Gly	.	N	.	.	.	.	.	.	.	.	.	.	.	.	.	.	.	.	.	.	.	.	.	.	.	.	.	.	.	.	.	.	T	.	.	.	.	.	.	.	.	.
470445	T	C	missense_variant	ML0377	CDS	164T>C	Val55Ala	.	N	.	.	.	.	.	.	.	.	.	.	.	.	.	.	.	.	.	.	.	.	.	.	.	.	.	.	.	.	.	.	.	.	.	.	.	.	.	.	.	.
471695	G	C	missense_variant	ML0378	CDS	932G>C	Ser311Thr	.	.	.	.	.	.	.	.	.	.	.	.	.	.	.	.	.	.	.	.	.	.	.	.	.	.	.	.	.	.	.	.	.	.	.	.	.	.	.	.	.	.
471801	C	T	synonymous_variant	ML0378	CDS	1038C>T	Ala346Ala	.	N	.	.	.	.	.	.	.	.	.	.	.	.	.	.	.	.	.	.	.	.	.	.	.	.	.	.	.	.	.	.	.	.	.	.	.	.	.	.	.	.
474428	G	A	missense_variant	groEL	CDS	871G>A	Ala291Thr	.	N	.	.	.	.	.	.	.	.	.	.	.	.	.	.	.	.	.	.	.	.	.	.	.	.	.	.	.	.	.	.	.	.	.	.	.	.	.	.	.	.
474805	G	A	synonymous_variant	groEL	CDS	1248G>A	Ala416Ala	.	N	.	.	.	.	.	.	.	.	.	.	.	.	N	.	.	.	.	.	.	.	.	.	.	.	.	.	.	.	.	.	.	.	.	.	.	.	.	.	.	.
477016	G	A	missense_variant	ML0383	CDS	577G>A	Gly193Arg	.	.	.	.	.	.	.	.	.	.	.	N	.	.	.	.	.	.	.	.	.	.	.	.	.	.	.	.	.	.	.	.	.	.	.	.	.	.	A	.	.	.
480629	C	T	intergenic_region	ML0386-guaB2	intergenic_region	480629C>T		.	N	.	.	.	.	T	.	.	.	.	.	.	.	.	.	.	.	.	.	.	.	.	.	.	.	.	.	.	.	.	.	.	.	.	.	.	.	.	.	.	.
481476	A	G	synonymous_variant	guaB2	CDS	816A>G	Leu272Leu	G	N	G	G	G	G	G	G	G	N	G	G	G	G	G	G	G	G	G	G	G	G	G	G	G	G	G	G	G	G	G	G	G	G	G	G	G	G	G	G	G	G
482616	C	T	missense_variant	guaB3	CDS	343C>T	Pro115Ser	.	.	.	.	.	.	.	.	.	.	.	N	.	.	.	.	.	.	.	.	.	.	.	.	.	T	.	.	.	.	.	.	.	.	.	.	.	.	.	.	.	.
483281	A	G	synonymous_variant	guaB3	CDS	1008A>G	Pro336Pro	.	.	.	.	.	.	.	.	.	.	.	.	.	.	.	.	.	.	.	.	.	.	.	.	.	.	.	.	.	.	.	.	.	.	.	.	.	.	.	.	.	.
485138	T	C	missense_variant	choD	CDS	1688T>C	Leu563Pro	C	N	N	C	N	C	C	C	N	N	N	N	C	C	C	C	C	C	C	C	C	C	C	C	C	C	C	C	C	C	C	C	C	C	C	C	C	C	C	C	C	C
485761	G	A	intergenic_region	ML0390-ML0391	intergenic_region	485761G>A		.	N	.	.	.	.	.	.	N	N	.	.	.	.	N	.	.	.	.	.	.	.	.	.	.	.	.	.	.	.	.	.	.	.	.	.	.	.	.	.	.	.
489490	A	G	intergenic_region	ML0393-ML0394	intergenic_region	489490A>G		.	N	.	.	.	.	.	.	.	N	.	.	.	.	N	.	.	.	.	.	.	.	.	.	.	.	.	.	.	.	.	.	.	.	.	.	.	.	.	.	.	.
489941	G	A	missense_variant	ML0394	CDS	487C>T	Leu163Phe	.	.	.	.	.	.	.	A	.	A	A	.	.	.	.	.	.	.	.	.	.	.	.	.	.	.	.	.	.	.	.	.	.	.	.	.	.	.	.	.	.	.
489944	G	A	missense_variant	ML0394	CDS	484C>T	His162Tyr	.	.	.	.	.	.	.	.	.	.	.	.	.	.	.	.	.	.	.	.	.	.	.	.	.	.	.	.	.	.	.	.	.	.	.	.	.	.	.	.	.	.
490699	C	A	intergenic_region	ML0394-guaA	intergenic_region	490699C>A		.	N	.	.	.	.	.	.	.	.	.	.	.	.	.	.	.	.	.	.	.	.	.	.	.	.	.	.	.	.	.	.	.	.	.	.	.	.	.	.	.	.
491083	C	A	missense_variant	guaA	CDS	41C>A	Pro14His	.	.	.	.	.	.	.	.	.	.	.	.	.	.	.	.	.	.	.	.	.	.	.	.	.	.	.	.	.	.	N	.	.	.	.	.	.	.	.	.	.	.
492614	C	A	synonymous_variant	guaA	CDS	1572C>A	Gly524Gly	.	.	.	A	.	.	.	.	.	.	.	.	.	.	.	.	.	.	.	.	.	.	.	.	.	.	.	.	.	.	.	.	.	.	.	.	.	.	A	.	.	.
493800	C	T	synonymous_variant	ML0396	CDS	24G>A	Gly8Gly	.	.	.	.	.	.	N	.	N	.	.	.	.	T	.	.	T	.	T	.	.	.	.	.	T	.	T	.	T	.	N	T	.	T	.	T	T	T	.	.	.	.
494266	G	A	synonymous_variant	ML0397	CDS	1482C>T	Ile494Ile	.	.	.	.	.	.	.	.	.	.	.	.	.	.	.	.	.	.	.	.	.	.	.	.	.	.	.	.	.	.	.	.	.	.	.	.	.	.	.	.	.	.
494564	C	T	missense_variant	ML0397	CDS	1184G>A	Gly395Glu	.	.	.	.	.	.	.	.	.	.	.	.	.	.	.	.	.	.	.	.	.	.	.	.	.	.	.	.	.	.	.	.	.	.	.	.	.	.	.	.	.	.
494674	T	G	missense_variant	ML0397	CDS	1074A>C	Glu358Asp	G	G	G	G	G	G	G	G	G	G	G	G	G	G	G	G	G	G	G	G	G	G	G	G	G	G	G	G	G	G	G	G	G	G	G	G	G	G	G	G	G	G
495595	G	A	synonymous_variant	ML0397	CDS	153C>T	Val51Val	.	.	.	.	.	.	.	.	.	.	.	.	.	.	.	.	.	.	.	.	.	.	.	.	.	.	.	.	.	.	.	.	.	.	.	.	.	.	.	.	.	.
495765	C	G	intergenic_region	ML0397-ML0398	intergenic_region	495765C>G		.	.	.	.	.	.	.	.	.	.	.	.	.	.	.	.	G	.	.	.	.	.	.	.	.	.	.	.	.	.	.	.	.	.	.	.	.	.	.	.	.	.
495873	C	T	intergenic_region	ML0397-ML0398	intergenic_region	495873C>T		.	.	.	.	.	.	.	.	.	.	.	.	.	.	.	.	.	.	.	.	.	.	.	.	.	.	.	.	.	.	.	.	.	.	.	.	.	.	.	.	.	.
496266	C	T	missense_variant	ML0398	CDS	832G>A	Ala278Thr	.	.	.	.	.	.	.	.	.	.	.	.	.	.	.	.	.	.	.	.	.	.	.	.	.	.	.	.	.	.	.	.	.	.	.	.	.	.	.	.	.	.
496429	G	A	synonymous_variant	ML0398	CDS	669C>T	Gly223Gly	.	.	.	.	.	.	.	.	.	.	.	.	.	.	.	.	.	.	.	.	.	.	.	.	.	.	.	.	.	.	.	.	.	.	.	.	.	.	.	.	.	.
496587	C	T	missense_variant	ML0398	CDS	511G>A	Gly171Ser	.	N	.	.	.	.	.	.	.	.	.	.	.	.	.	.	.	.	.	.	.	.	.	.	.	.	.	.	.	.	.	.	.	.	.	.	.	.	.	.	.	.
500961	G	A	intragenic_variant	iunH	gene_variant	500961G>A		.	.	.	.	.	.	.	.	.	.	.	.	.	.	N	.	.	.	.	.	.	.	.	.	.	.	.	.	.	.	.	.	.	.	.	.	.	.	.	.	.	.
502629	G	A	intergenic_region	cmaA1-ML0405	intergenic_region	502629G>A		.	.	.	.	.	.	.	.	.	.	.	.	.	.	.	.	.	.	.	.	A	.	.	.	.	.	.	.	.	.	.	.	.	.	.	.	.	.	.	.	.	.
502630	C	T	intergenic_region	cmaA1-ML0405	intergenic_region	502630C>T		.	.	.	T	.	.	.	.	.	.	.	.	.	.	.	.	.	.	.	.	.	.	.	.	.	.	.	.	.	.	.	.	.	.	.	.	.	.	.	.	.	.
502632	G	A;T	intergenic_region	cmaA1-ML0405	intergenic_region	502632G>A;502632G>T		.	.	N	.	.	.	.	.	.	.	.	.	.	.	.	.	.	.	.	.	.	.	.	.	.	.	.	.	.	.	.	.	.	.	.	.	.	.	.	.	.	.
502707	G	A	intergenic_region	cmaA1-ML0405	intergenic_region	502707G>A		.	.	.	.	.	.	.	.	.	.	.	.	.	.	.	.	.	.	.	.	.	.	.	.	.	.	.	.	.	.	.	.	.	.	.	.	.	.	.	.	.	.
502886	G	A	intergenic_region	cmaA1-ML0405	intergenic_region	502886G>A		.	.	N	.	.	.	N	.	N	.	.	.	.	.	.	.	.	.	.	.	.	.	A	.	.	.	.	.	.	.	.	.	.	.	.	.	.	.	.	.	.	.
503410	G	A	missense_variant	ML0405	CDS	194G>A	Gly65Asp	.	.	.	.	.	.	.	.	.	.	.	.	.	.	N	.	.	.	.	.	.	A	.	.	.	A	.	A	.	.	.	.	A	.	A	.	.	.	.	.	.	.
503515	G	A	missense_variant	ML0405	CDS	299G>A	Gly100Asp	.	.	.	.	.	.	.	.	.	.	.	.	.	.	.	.	.	.	.	.	.	.	.	.	.	.	.	.	.	.	.	.	.	.	.	.	.	.	.	.	.	.
504115	C	T	missense_variant	ML0405	CDS	899C>T	Ala300Val	.	.	N	.	.	.	.	.	N	.	.	.	.	.	.	.	.	.	.	.	.	.	.	.	.	.	.	.	.	.	.	.	.	.	.	.	.	.	.	.	.	.
504761	C	T	synonymous_variant	ML0406	CDS	303C>T	Ile101Ile	.	.	.	.	.	.	.	.	.	.	.	.	.	.	.	.	.	.	.	.	.	.	.	.	.	.	.	.	.	.	.	.	.	.	.	.	.	.	.	.	.	.
506336	G	A	intragenic_variant	ML0408	gene_variant	506336G>A		.	.	.	.	.	.	.	.	.	.	.	.	.	.	.	.	.	.	.	.	.	.	.	.	.	.	.	.	.	.	.	.	.	.	.	.	.	.	A	.	.	.
506775	C	T	intergenic_region	ML0408-ML0409	intergenic_region	506775C>T		.	N	.	.	.	.	.	.	.	.	.	.	.	.	.	.	.	.	.	.	.	.	.	.	.	.	.	.	.	.	.	.	.	.	.	.	T	T	.	.	.	.
508369	G	A	missense_variant	ML0410	CDS	43G>A	Ala15Thr	.	.	N	.	.	.	.	.	.	.	.	.	.	.	.	.	.	.	.	.	.	.	.	.	.	.	.	.	.	.	.	.	.	.	.	.	.	.	.	.	.	.
508459	G	A	missense_variant	ML0410	CDS	133G>A	Ala45Thr	.	.	N	.	.	.	.	.	.	.	.	.	.	.	.	.	.	.	.	.	.	.	.	.	A	.	.	.	.	.	.	.	.	.	.	.	.	.	.	.	.	.
508481	T	C	missense_variant	ML0410	CDS	155T>C	Val52Ala	C	C	N	C	C	C	C	C	C	C	C	C	C	C	C	C	C	C	C	C	C	C	C	C	C	C	C	C	C	C	C	C	C	C	C	C	C	C	C	C	C	C
508603	C	T	missense_variant	ML0410	CDS	277C>T	His93Tyr	.	.	N	.	.	.	.	.	.	.	.	.	.	.	.	.	.	.	.	.	.	.	.	.	.	.	.	.	.	.	.	.	.	.	.	.	.	.	.	.	.	.
508698	C	T	intergenic_region	ML0410-ML0411	intergenic_region	508698C>T		.	.	.	.	.	.	.	.	N	.	.	.	.	.	.	.	.	.	.	.	.	.	.	.	.	.	.	.	.	.	.	.	.	.	.	.	.	.	.	T	.	.
508714	G	T	intergenic_region	ML0410-ML0411	intergenic_region	508714G>T		.	.	.	.	.	.	.	.	.	.	.	.	.	.	.	.	.	.	.	.	.	.	.	.	.	.	.	.	.	.	.	.	.	.	.	.	.	.	.	.	.	.
508715	A	G	intergenic_region	ML0410-ML0411	intergenic_region	508715A>G		.	.	.	.	.	.	.	.	.	.	.	.	.	.	.	.	.	.	.	.	.	.	.	.	.	.	.	.	.	.	.	.	.	.	.	.	.	.	.	.	.	.
508755	A	G	start_lost	ML0411	CDS	1A>G	Met1?	.	.	N	.	.	.	.	.	N	.	.	.	.	.	.	.	.	.	.	.	.	.	.	.	.	.	.	.	.	.	.	.	.	.	.	.	.	.	.	.	.	.
508887	G	C	missense_variant	ML0411	CDS	133G>C	Glu45Gln	.	N	.	.	.	.	.	.	.	.	.	.	.	C	C	.	C	.	.	.	.	.	.	.	.	.	.	.	.	.	.	.	.	.	.	.	.	.	.	.	.	.
508890	G	A;C	missense_variant	ML0411	CDS	136G>A;136G>C	Val46Met;Val46Leu	.	.	N	.	.	.	.	.	.	.	.	.	.	.	N	A	.	.	A	.	.	.	C	.	A	.	.	.	.	.	.	A	.	.	.	A	.	.	.	.	.	.
508897	A	C	missense_variant	ML0411	CDS	143A>C	Asp48Ala	.	N	.	.	.	.	.	.	.	.	.	.	.	.	.	.	.	.	.	.	.	.	.	.	.	.	.	.	.	.	.	.	.	C	.	.	.	.	.	.	.	.
508909	T	C	missense_variant	ML0411	CDS	155T>C	Val52Ala	.	.	.	.	.	.	.	.	.	.	.	.	.	.	.	.	.	.	.	.	.	.	.	.	.	.	.	.	.	.	.	.	.	.	.	.	.	.	.	.	.	.
508986	G	A	missense_variant	ML0411	CDS	232G>A	Asp78Asn	.	A	A	.	N	.	.	A	.	A	A	.	A	.	.	.	.	.	.	.	.	.	.	.	.	.	.	.	.	.	.	.	.	.	.	.	.	.	.	.	.	A
508989	G	A	missense_variant	ML0411	CDS	235G>A	Gly79Ser	.	N	.	.	.	.	.	.	.	.	.	.	.	.	.	.	.	.	.	.	.	.	.	.	.	.	.	.	.	.	.	.	.	.	.	.	.	.	.	.	.	.
509007	G	A	missense_variant	ML0411	CDS	253G>A	Gly85Arg	.	.	.	.	.	.	.	.	N	.	.	.	.	.	.	.	.	.	.	.	.	.	.	.	.	.	.	.	.	.	.	.	.	.	.	.	.	.	.	.	.	.
509008	G	A	missense_variant	ML0411	CDS	254G>A	Gly85Glu	.	N	.	.	.	.	N	.	.	.	.	.	.	.	.	.	.	.	.	.	.	.	.	.	.	.	.	.	.	.	.	.	.	.	.	.	.	.	.	.	.	.
509023	T	C	missense_variant	ML0411	CDS	269T>C	Val90Ala	.	N	.	.	.	.	.	.	N	.	.	.	.	.	.	.	.	.	.	.	.	.	.	.	.	.	.	.	.	.	.	.	.	.	.	.	.	.	.	.	.	.
509030	C	A;T	missense_variant	ML0411	CDS	276C>A;276C>T	His92Gln;His92His	.	N	.	.	.	.	.	.	.	.	.	.	.	.	.	.	.	.	.	.	.	.	.	.	.	.	.	.	.	.	.	.	.	.	.	.	.	.	.	.	.	.
509065	G	A	missense_variant	ML0411	CDS	311G>A	Gly104Asp	.	N	.	.	.	.	.	.	.	.	.	.	.	.	.	.	.	.	.	.	.	.	.	.	.	.	.	.	.	.	.	.	.	.	.	.	.	.	A	.	.	.
509178	G	A	missense_variant	ML0411	CDS	424G>A	Asp142Asn	.	.	.	.	.	.	.	.	.	.	.	.	.	.	.	.	.	.	.	.	.	.	.	.	.	.	.	.	.	.	.	.	.	.	.	.	.	.	.	.	.	.
509265	C	T	missense_variant	ML0411	CDS	511C>T	Pro171Ser	.	.	.	.	.	.	.	.	.	.	.	.	.	.	.	.	.	.	.	.	.	.	.	.	.	.	.	.	.	.	.	.	.	.	.	.	.	.	.	.	.	.
509308	A	C	missense_variant	ML0411	CDS	554A>C	Asp185Ala	.	.	.	.	.	.	.	.	.	.	.	.	.	.	.	.	.	.	.	.	.	.	.	.	.	.	.	.	.	.	.	.	.	.	.	.	.	.	.	.	C	.
509320	C	T	missense_variant	ML0411	CDS	566C>T	Ser189Leu	.	.	.	.	.	.	.	.	T	.	.	.	.	.	.	.	.	.	.	.	.	.	.	.	.	.	.	.	.	.	.	.	.	.	.	.	.	.	.	.	.	.
509325	C	G	missense_variant	ML0411	CDS	571C>G	His191Asp	G	G	G	G	G	G	G	G	N	G	G	G	G	G	G	G	G	G	G	G	G	G	G	G	G	G	G	G	G	G	G	G	G	G	G	G	G	G	G	G	G	G
509349	C	A;G	missense_variant	ML0411	CDS	595C>A;595C>G	Leu199Ile;Leu199Val	.	.	.	.	.	.	.	.	.	.	.	.	.	.	.	.	.	.	.	.	.	.	.	A	.	.	.	.	.	.	.	.	.	.	.	.	.	.	.	.	.	.
509407	C	T	missense_variant	ML0411	CDS	653C>T	Ser218Leu	.	.	.	.	.	.	.	.	.	.	.	.	.	.	.	.	.	.	.	.	.	.	.	.	.	.	.	.	.	.	.	.	.	.	.	.	.	.	.	.	.	.
509409	G	A;C	missense_variant	ML0411	CDS	655G>A;655G>C	Asp219Asn;Asp219His	.	.	.	.	N	A	.	.	.	.	.	.	.	.	.	.	.	.	.	.	.	.	.	.	.	.	.	.	.	.	.	.	.	.	.	.	.	.	.	.	.	.
509411	C	G	missense_variant	ML0411	CDS	657C>G	Asp219Glu	.	.	.	.	.	.	.	.	.	.	.	.	.	.	.	.	.	.	.	.	.	.	.	.	.	.	.	.	.	.	.	.	.	.	.	.	.	.	.	.	.	.
509424	T	C	missense_variant	ML0411	CDS	670T>C	Ser224Pro	.	.	.	.	.	.	.	.	.	.	.	.	.	.	.	.	.	.	.	.	.	.	.	.	.	.	.	.	.	.	.	.	.	.	.	.	.	.	.	.	.	C
509425	C	T	missense_variant	ML0411	CDS	671C>T	Ser224Leu	.	N	.	.	.	.	.	.	.	.	.	.	.	.	.	.	.	.	.	.	.	.	.	.	.	.	.	.	.	.	.	.	.	.	.	.	.	.	.	.	.	.
509564	G	T	synonymous_variant	ML0411	CDS	810G>T	Ser270Ser	.	.	.	.	.	.	.	.	.	.	.	.	.	.	.	.	.	.	.	.	.	.	.	.	.	.	.	.	.	.	.	.	.	.	.	T	.	.	.	.	.	.
509578	G	A	missense_variant	ML0411	CDS	824G>A	Ser275Asn	.	.	.	.	.	.	.	.	.	.	.	.	.	.	.	.	.	.	.	.	.	.	.	.	.	.	.	.	.	.	.	.	.	.	.	.	.	.	.	.	.	.
509587	C	T	missense_variant	ML0411	CDS	833C>T	Thr278Ile	.	N	.	.	.	.	.	.	.	.	.	.	.	.	.	.	.	.	.	.	.	.	.	.	.	.	.	.	.	.	.	.	.	.	.	.	.	.	.	.	.	.
509600	A	G	missense_variant	ML0411	CDS	846A>G	Ile282Met	.	N	.	.	.	.	.	.	.	.	.	.	.	.	.	.	.	.	.	.	.	.	.	.	.	.	.	.	.	.	.	.	.	.	.	.	.	.	.	.	.	.
509614	C	T	missense_variant	ML0411	CDS	860C>T	Ala287Val	.	N	.	.	.	.	.	.	.	.	.	.	.	.	.	.	.	.	.	.	.	.	.	.	.	.	.	.	.	.	.	.	.	.	.	.	.	.	.	.	.	.
509640	T	C	missense_variant	ML0411	CDS	886T>C	Ser296Pro	.	.	.	.	.	.	.	.	.	.	.	.	.	.	.	.	.	.	.	.	.	.	.	.	.	.	.	.	.	.	.	.	.	.	.	.	.	.	.	.	.	.
509647	T	C	missense_variant	ML0411	CDS	893T>C	Val298Ala	.	C	.	.	N	.	C	C	.	C	C	.	.	.	.	.	.	.	.	.	.	.	.	.	.	.	C	.	C	.	C	.	.	C	.	.	C	C	.	.	.	.
509662	G	A	missense_variant	ML0411	CDS	908G>A	Gly303Asp	.	.	.	.	.	.	.	.	.	.	.	.	.	.	.	.	.	.	.	.	.	.	.	.	.	.	.	.	.	.	.	.	.	.	.	.	.	.	.	.	.	.
509673	G	A	missense_variant	ML0411	CDS	919G>A	Val307Met	.	.	.	.	.	.	.	.	.	.	.	.	.	.	.	.	.	.	.	.	.	.	.	.	.	.	.	.	.	.	.	.	.	.	.	.	.	.	.	.	.	.
509674	T	C	missense_variant	ML0411	CDS	920T>C	Val307Ala	.	.	.	.	.	.	.	.	.	.	.	.	.	.	.	.	.	.	C	.	.	.	.	.	.	.	.	.	.	.	.	.	.	.	.	.	.	.	.	.	.	.
509851	G	T	missense_variant	ML0411	CDS	1097G>T	Gly366Val	.	N	N	.	.	.	.	.	.	.	.	.	.	.	.	.	.	.	.	.	.	.	.	.	.	.	.	.	.	.	.	.	.	.	.	.	.	.	.	.	.	.
510492	C	T	intragenic_variant	lpqD	gene_variant	510492C>T		.	.	.	.	.	.	.	.	.	.	.	.	.	.	.	.	.	.	.	.	.	.	.	.	.	.	.	.	.	.	.	.	.	.	.	.	.	.	.	.	.	.
510512	C	G	intragenic_variant	lpqD	gene_variant	510512C>G		.	.	.	.	.	.	.	.	.	.	.	.	.	.	.	.	.	.	.	.	.	.	.	.	.	.	.	.	.	.	.	.	.	.	.	.	.	.	.	.	.	.
511079	A	C	intergenic_region	lpqD-ML0413	intergenic_region	511079A>C		.	C	.	.	N	.	.	C	.	C	C	.	C	.	.	.	.	.	.	.	.	.	.	.	.	.	.	.	.	.	.	.	.	.	.	.	.	.	.	.	.	C
511128	G	T	intergenic_region	lpqD-ML0413	intergenic_region	511128G>T		.	.	.	.	.	.	.	.	.	.	.	.	.	.	.	.	.	.	.	.	T	.	.	.	.	.	.	.	.	.	.	.	.	.	.	.	.	.	.	.	.	.
511156	G	A	intragenic_variant	ML0413	gene_variant	511156G>A		.	.	.	.	.	.	.	.	.	.	.	.	.	.	.	.	.	.	.	.	.	.	.	.	.	.	.	.	.	.	.	.	.	.	.	.	.	.	.	.	.	.
512499	C	T	missense_variant	otsB2	CDS	775G>A	Glu259Lys	.	.	.	.	.	.	.	.	.	.	.	.	.	.	.	.	.	.	.	.	.	.	.	.	.	.	.	.	.	.	.	.	.	.	.	.	.	.	.	.	.	.
512603	G	A	missense_variant	otsB2	CDS	671C>T	Ala224Val	.	.	.	.	.	.	.	.	.	.	.	.	.	.	.	.	.	.	.	.	.	.	.	.	.	.	.	.	.	.	.	.	.	.	.	.	.	.	.	.	.	.
513760	C	T	intragenic_variant	ML0415	gene_variant	513760C>T		.	.	.	.	.	.	.	.	.	.	.	.	.	.	.	.	.	.	.	.	.	.	.	.	.	.	.	.	.	.	.	.	.	.	.	.	.	.	.	.	.	.
514114	A	C	intragenic_variant	ML0415	gene_variant	514114A>C		.	.	.	.	.	.	.	.	.	.	.	.	.	.	.	.	.	.	.	.	.	.	.	.	.	.	.	.	.	.	.	.	.	.	.	.	.	.	.	.	.	.
519400	G	A	intragenic_variant	ML0420	gene_variant	519400G>A		.	.	.	.	.	.	.	.	N	.	.	.	.	.	.	.	.	.	.	.	.	.	.	.	.	.	.	.	.	.	.	.	.	.	.	.	.	.	.	.	.	.
519742	G	A	intragenic_variant	ML0420	gene_variant	519742G>A		.	.	.	.	.	.	.	.	.	.	.	.	.	.	.	.	.	.	.	.	.	.	.	.	.	.	.	.	.	.	.	.	.	.	.	.	.	.	.	.	.	.
520613	C	A	intragenic_variant	ML0420	gene_variant	520613C>A		.	.	.	.	.	.	.	.	.	.	.	.	.	.	.	.	.	.	.	.	.	.	.	.	.	.	.	.	.	.	.	.	.	.	.	.	.	.	.	.	.	.
521826	G	A	intragenic_variant	ML0421	gene_variant	521826G>A		.	.	.	.	.	.	.	.	.	.	.	.	.	.	.	.	.	.	.	.	.	.	.	.	.	.	.	.	.	.	.	.	.	.	.	.	.	.	.	.	.	.
521924	G	C	intragenic_variant	ML0421	gene_variant	521924G>C		.	.	.	.	.	.	.	.	.	.	.	.	.	.	.	.	.	.	.	.	.	.	.	.	.	.	.	.	.	.	N	.	.	.	.	C	.	.	.	.	.	.
523366	G	A	intergenic_region	ML0423-bcp	intergenic_region	523366G>A		N	N	N	N	N	N	N	.	N	N	N	N	N	N	N	N	N	N	N	N	N	N	N	N	N	N	N	N	N	N	N	N	N	N	N	N	N	N	.	.	N	N
523454	G	A	intergenic_region	ML0423-bcp	intergenic_region	523454G>A		N	N	N	N	N	N	N	N	N	N	N	N	N	N	N	N	N	N	N	N	N	N	N	N	N	N	N	N	N	N	N	N	N	N	N	N	N	N	N	.	N	N
523810	C	T	missense_variant	bcp	CDS	479G>A	Cys160Tyr	.	.	.	.	.	.	.	.	T	.	.	.	.	.	N	.	.	.	.	T	.	.	.	.	.	.	.	.	.	T	.	.	.	.	.	.	.	.	.	.	.	.
524788	C	T	intergenic_region	lysU-lppS	intergenic_region	524788C>T		.	.	.	.	.	.	.	.	N	.	.	.	.	.	.	.	.	.	.	.	.	.	.	.	.	.	.	.	.	.	.	.	.	.	.	.	.	.	.	.	.	.
527115	C	T	intragenic_variant	ML0428	gene_variant	527115C>T		.	N	.	.	.	.	.	.	.	.	.	.	.	.	N	.	.	.	.	.	.	.	.	.	.	.	.	.	.	.	.	.	.	.	.	.	.	.	.	.	.	.
527530	G	A	intragenic_variant	ML0428	gene_variant	527530G>A		.	.	.	.	.	.	.	.	.	.	.	.	.	.	.	.	.	.	.	.	.	.	.	.	.	.	.	.	.	.	.	.	.	.	.	.	.	.	.	.	.	.
527964	A	G	intragenic_variant	ML0428	gene_variant	527964A>G		.	G	N	.	G	G	.	G	.	G	G	.	G	.	.	.	.	.	.	.	.	.	.	.	.	.	.	.	.	.	.	.	.	.	.	.	.	.	.	.	.	G
528451	C	T	intragenic_variant	ML0428	gene_variant	528451C>T		.	.	.	.	.	.	.	.	.	.	.	.	.	.	.	.	.	.	.	.	.	.	.	.	.	.	.	.	.	.	.	.	.	.	.	.	.	.	.	T	.	.
528937	G	A	missense_variant	ML0429	CDS	491C>T	Ala164Val	.	N	.	.	.	.	.	.	.	.	.	N	.	.	.	.	.	.	.	.	.	.	.	.	.	.	.	.	.	.	.	.	.	A	.	.	.	.	.	.	.	.
530196	G	T	missense_variant	ML0430	CDS	677G>T	Gly226Val	.	.	.	.	.	.	.	.	.	.	.	.	.	.	N	T	.	.	T	.	.	.	.	.	T	.	.	.	.	.	N	T	.	.	.	T	.	.	.	.	.	.
530685	C	T	missense_variant	ML0430	CDS	1166C>T	Ala389Val	.	.	N	.	.	.	.	.	.	.	.	.	.	.	N	.	.	.	.	.	.	.	.	.	.	.	.	.	.	.	.	.	.	.	.	.	.	.	.	.	.	.
531573	G	A	synonymous_variant	ML0431	CDS	123C>T	Tyr41Tyr	.	N	.	.	.	.	.	.	.	.	.	.	.	.	.	.	.	.	.	.	.	.	.	.	.	.	.	.	.	.	.	.	.	.	.	.	.	.	.	.	.	.
531649	C	T	missense_variant	ML0431	CDS	47G>A	Gly16Glu	.	N	.	.	.	.	N	.	N	.	.	.	.	.	.	.	.	.	.	.	.	.	.	.	.	.	.	.	.	.	.	.	.	.	.	.	.	.	.	.	.	.
531961	G	A	intragenic_variant	ML0432	gene_variant	531961G>A		.	.	.	.	.	.	.	.	.	.	.	.	.	.	.	.	.	.	.	.	.	.	.	.	.	.	.	.	.	.	.	.	.	.	.	.	.	.	.	.	.	.
533403	A	G	intragenic_variant	fadD35	gene_variant	533403A>G		G	G	N	G	G	G	G	G	N	G	G	G	G	G	G	G	G	G	G	G	G	G	G	G	G	G	G	G	G	G	G	G	G	G	G	G	G	G	G	G	G	G
534053	C	T	intragenic_variant	scoA	gene_variant	534053C>T		.	.	.	.	.	.	.	.	.	.	.	.	.	.	.	.	.	.	.	.	.	.	.	T	.	.	.	.	.	.	N	.	.	.	.	.	.	.	.	.	.	.
534909	G	A	intragenic_variant	scoB	gene_variant	534909G>A		.	.	.	.	.	.	.	.	.	.	.	.	.	.	.	.	.	.	.	.	.	.	.	.	.	.	.	.	.	.	.	.	.	.	.	.	.	.	.	.	.	.
535146	C	T	intragenic_variant	scoB	gene_variant	535146C>T		.	.	.	.	.	.	.	.	.	.	.	.	.	.	.	.	.	.	.	.	.	.	.	.	.	.	.	.	.	.	.	.	.	.	.	.	.	.	.	.	.	.
535525	C	T	intragenic_variant	accD1	gene_variant	535525C>T		.	.	.	.	.	.	.	.	.	.	.	.	.	T	.	T	T	.	T	.	.	.	.	.	T	.	T	.	T	.	T	T	.	T	.	T	T	T	.	.	.	.
536290	G	A	intragenic_variant	accD1	gene_variant	536290G>A		.	.	.	.	.	.	.	.	.	.	.	.	.	.	.	.	.	.	.	.	.	.	.	.	.	.	.	.	.	.	N	.	.	.	.	.	.	.	.	.	.	.
536741	G	T	intragenic_variant	accD1	gene_variant	536741G>T		.	.	.	.	.	.	.	.	.	.	.	.	.	.	.	.	.	.	.	.	.	.	.	.	.	.	.	.	.	.	.	.	.	.	.	.	.	.	.	.	.	.
537125	C	T	intragenic_variant	accA1	gene_variant	537125C>T		.	N	.	.	.	.	.	.	.	.	.	.	.	.	.	.	.	.	.	.	.	.	.	.	.	.	.	.	.	.	.	.	.	.	.	.	.	.	.	.	.	.
537330	G	A	intragenic_variant	accA1	gene_variant	537330G>A		.	N	A	.	A	A	.	A	.	A	A	.	A	.	.	.	.	.	.	.	.	.	.	.	.	.	.	.	.	.	.	.	.	.	.	.	.	.	.	.	.	A
537503	G	T	intragenic_variant	accA1	gene_variant	537503G>T		.	N	.	.	.	.	.	.	T	.	.	.	.	.	.	.	.	.	.	T	.	.	.	.	.	.	.	.	.	T	N	.	.	.	.	.	.	.	.	.	.	.
538710	G	C	intragenic_variant	fadE19	gene_variant	538710G>C		.	.	C	.	.	.	.	.	.	.	.	.	.	.	.	.	.	.	.	.	.	.	.	.	.	.	.	.	.	.	.	.	.	.	.	.	.	.	.	.	.	.
544450	A	T	intragenic_variant	ML0444	gene_variant	544450A>T		N	N	.	.	.	.	N	.	N	.	.	.	.	.	N	.	.	.	.	.	.	.	.	.	.	.	.	.	.	.	.	.	.	.	.	.	.	.	.	.	.	.
544468	T	A	intragenic_variant	ML0444	gene_variant	544468T>A		N	N	.	.	.	.	N	.	N	.	.	.	.	.	N	.	.	.	.	.	.	.	.	.	.	.	.	.	.	.	N	.	.	.	.	.	N	.	.	.	.	.
544589	C	T	intragenic_variant	ML0444	gene_variant	544589C>T		N	N	N	N	N	N	N	N	N	N	N	N	N	N	N	N	N	N	N	N	N	N	N	N	N	N	N	N	N	N	N	N	N	N	N	N	N	N	N	.	N	N
546735	C	T	intragenic_variant	ML0446	gene_variant	546735C>T		.	.	.	.	.	.	.	.	.	.	.	.	.	.	.	.	.	.	.	.	.	.	.	.	.	.	.	.	.	.	.	.	.	.	.	.	.	.	.	.	.	.
548537	C	T	intergenic_region	ML0448-tesB2	intergenic_region	548537C>T		.	.	.	T	.	.	.	.	.	.	.	.	.	.	.	.	.	.	.	.	.	.	.	.	.	.	.	.	.	.	.	.	.	.	.	.	.	.	.	.	.	.
551994	G	T	synonymous_variant	ML0451	CDS	247C>A	Arg83Arg	.	N	N	.	.	.	.	.	N	N	.	N	.	.	N	.	.	.	.	.	.	.	.	.	.	.	.	.	.	.	.	.	.	.	.	.	.	.	.	.	.	.
553273	C	A	missense_variant	ML0452	CDS	92G>T	Arg31Leu	.	N	N	.	.	.	.	.	.	.	.	.	.	.	.	.	.	.	.	.	.	.	.	.	.	.	.	.	.	.	.	.	.	.	.	.	.	.	.	.	.	.
554447	C	G	synonymous_variant	pgsA	CDS	606G>C	Ser202Ser	.	N	.	.	.	.	.	.	.	.	.	N	.	.	.	.	.	.	.	.	.	.	.	.	.	.	.	.	.	.	.	.	.	.	.	.	.	.	.	.	.	.
556973	A	G	synonymous_variant	thrS	CDS	798T>C	Asp266Asp	.	.	.	.	.	.	.	.	.	.	.	.	.	.	.	.	.	.	.	.	.	.	.	.	.	.	.	.	.	.	.	.	.	.	.	.	.	.	.	.	.	.
558254	C	A	intragenic_variant	ML0457	gene_variant	558254C>A		.	.	.	.	.	.	.	.	.	.	.	.	.	.	.	.	.	.	.	.	.	.	.	.	.	.	.	.	.	.	.	.	.	.	.	.	.	.	.	.	.	.
562607	C	T	intergenic_region	ML0464-ML0465	intergenic_region	562607C>T		.	.	.	.	.	.	.	.	.	.	.	.	.	.	.	.	.	.	.	.	.	.	.	.	.	.	.	.	.	.	.	.	.	.	.	.	.	.	.	.	.	.
563796	G	C	missense_variant	ML0466	CDS	165G>C	Glu55Asp	.	.	.	.	.	.	.	.	.	.	.	.	.	.	.	.	.	.	.	.	.	.	.	.	.	.	.	.	.	.	.	.	.	.	.	.	.	.	.	.	.	.
567804	G	A	intergenic_region	ML0468-ML0469	intergenic_region	567804G>A		.	.	.	.	.	.	.	.	.	.	.	.	.	.	.	.	.	.	.	.	.	.	.	.	.	.	.	.	.	.	.	.	.	.	.	.	.	.	.	.	.	.
567876	A	G	intergenic_region	ML0468-ML0469	intergenic_region	567876A>G		.	.	.	.	.	.	.	.	.	.	.	.	.	.	.	.	.	.	.	G	.	.	.	.	.	.	.	.	.	G	.	.	.	.	.	.	.	.	.	.	.	.
568144	C	T	intragenic_variant	ML0469	gene_variant	568144C>T		.	.	.	.	.	.	.	.	.	.	.	.	.	.	.	.	.	.	.	.	.	.	.	.	.	.	.	.	.	.	.	.	.	.	.	.	.	.	.	.	.	.
568787	G	T	intragenic_variant	ML0469	gene_variant	568787G>T		.	.	.	.	.	.	.	.	.	.	.	.	.	.	T	.	.	T	.	.	T	T	T	T	.	T	.	T	.	.	N	.	T	.	T	.	.	.	.	.	.	.
568846	C	T	intragenic_variant	ML0469	gene_variant	568846C>T		.	.	.	.	.	.	.	.	.	.	.	.	.	.	N	.	.	.	.	.	.	.	.	.	.	.	.	.	.	.	.	.	.	.	.	.	.	.	.	.	.	.
569287	A	G	intragenic_variant	ML0469	gene_variant	569287A>G		.	.	.	.	.	.	.	.	.	.	.	.	.	.	.	.	.	.	.	.	.	.	.	.	.	.	.	.	.	.	.	.	.	.	.	.	.	.	.	.	.	.
569838	C	T	intergenic_region	ML0469-ML0470	intergenic_region	569838C>T		.	.	.	.	.	.	.	.	.	.	.	.	.	.	.	.	.	.	.	.	.	.	.	.	.	.	.	.	.	.	.	.	.	.	.	.	.	.	.	.	.	.
571998	C	T	intergenic_region	ML0470-ML0471	intergenic_region	571998C>T		.	.	.	.	.	.	.	.	.	.	.	.	.	.	.	.	.	.	.	.	.	.	.	.	.	.	.	.	.	.	.	.	.	.	.	.	.	.	.	.	.	.
572105	C	T	intergenic_region	ML0470-ML0471	intergenic_region	572105C>T		.	.	.	.	.	.	N	.	.	.	.	.	.	.	.	.	.	.	.	.	.	.	.	.	.	.	.	.	.	.	.	.	.	.	.	.	.	.	.	.	.	.
572851	G	A	intergenic_region	ML0470-ML0471	intergenic_region	572851G>A		.	N	.	.	.	.	.	.	.	.	.	.	.	.	.	.	.	.	.	.	.	.	.	.	.	.	.	.	.	.	.	.	.	.	.	.	.	.	.	.	.	.
573412	G	A	intragenic_variant	ML0471	gene_variant	573412G>A		.	.	.	.	.	.	.	.	.	.	.	.	.	.	.	.	.	.	.	.	.	.	.	.	.	.	.	.	.	.	.	.	.	.	.	.	.	.	.	.	.	.
573967	G	A	intergenic_region	ML0471-ML0472	intergenic_region	573967G>A		.	.	.	.	.	.	.	.	.	.	.	.	.	.	.	.	.	.	.	.	.	.	.	.	.	.	.	.	.	.	.	.	.	.	.	.	.	.	.	.	.	.
574185	C	T	stop_gained	ML0472	CDS	154C>T	Gln52*	.	.	.	.	.	.	.	.	.	.	.	.	.	.	.	.	.	.	.	.	.	.	.	.	.	.	.	.	.	.	.	.	.	.	.	.	.	.	.	.	.	.
574639	G	A	synonymous_variant	ML0473	CDS	102G>A	Pro34Pro	.	.	.	.	.	.	.	.	.	.	.	A	.	.	.	.	.	.	.	.	.	.	.	.	.	.	.	.	.	.	.	.	.	.	.	.	.	.	.	.	A	.
575544	G	A	missense_variant	ML0474	CDS	1G>A	Val1Met	.	.	.	.	.	.	.	.	.	.	.	A	.	.	.	.	.	.	.	.	.	.	.	.	.	.	.	.	.	.	.	.	.	.	.	.	.	.	.	.	.	.
578063	G	A	intragenic_variant	speE	gene_variant	578063G>A		N	N	N	N	N	N	N	N	N	N	N	N	N	N	N	N	N	N	N	N	N	N	N	N	N	N	N	N	N	N	N	N	N	N	N	N	N	N	N	N	N	N
578668	G	A	intragenic_variant	speE	gene_variant	578668G>A		.	.	.	.	.	.	.	.	.	.	.	.	.	.	.	.	.	.	.	.	.	.	.	.	.	.	.	.	.	.	.	.	.	.	.	.	.	.	.	.	.	.
579937	G	A	intragenic_variant	ML0478	gene_variant	579937G>A		.	.	.	.	.	.	.	.	.	.	.	.	.	.	.	.	.	.	.	.	.	.	.	.	.	.	.	.	.	.	.	.	.	.	.	.	.	.	.	.	.	.
580231	C	A	intragenic_variant	ML0479	gene_variant	580231C>A		.	.	.	.	.	.	.	.	.	.	.	.	.	.	N	.	.	.	.	.	.	.	.	.	.	.	.	.	.	.	.	.	.	.	.	.	.	.	.	.	.	.
580488	C	T	intragenic_variant	ML0480	gene_variant	580488C>T		.	N	.	.	.	.	.	.	.	.	.	.	.	.	.	.	.	.	.	.	.	.	.	.	.	.	.	.	.	.	.	.	.	.	.	.	.	.	.	.	.	.
580653	A	G	intragenic_variant	ML0480	gene_variant	580653A>G		.	.	.	.	.	.	.	.	.	.	.	.	.	G	.	.	G	.	.	.	.	.	.	.	.	.	.	.	.	.	.	.	.	.	.	.	.	.	.	.	.	.
581128	G	T	intergenic_region	ML0480-ruvC	intergenic_region	581128G>T		.	N	.	.	N	.	.	T	.	T	T	.	.	.	.	.	.	.	.	.	.	.	.	.	.	.	.	.	.	.	.	.	.	.	.	.	.	.	.	.	.	.
584204	G	A	intergenic_region	ruvB-fadD9	intergenic_region	584204G>A		.	.	.	.	.	.	.	.	.	.	.	.	.	.	N	.	.	.	.	.	.	.	.	.	.	.	.	.	.	.	.	.	.	.	.	.	.	.	.	.	.	.
584468	G	A	synonymous_variant	fadD9	CDS	3480C>T	Asn1160Asn	.	.	.	.	.	.	.	.	.	.	.	.	.	.	.	.	.	.	.	.	.	.	.	.	.	.	.	.	.	.	.	.	.	.	.	.	.	.	.	.	.	.
585031	C	T	missense_variant	fadD9	CDS	2917G>A	Ala973Thr	.	N	.	.	.	.	.	.	.	.	.	.	.	.	N	.	.	.	.	.	.	.	.	.	.	.	.	.	.	.	.	.	.	.	.	.	.	.	.	.	.	.
585169	A	C	missense_variant	fadD9	CDS	2779T>G	Tyr927Asp	.	N	.	.	.	.	.	.	.	.	.	.	.	.	N	C	.	.	.	.	.	.	.	.	.	.	.	.	.	.	.	.	.	.	.	.	.	.	.	.	.	.
585192	G	T	missense_variant	fadD9	CDS	2756C>A	Ala919Glu	.	.	.	.	.	.	.	.	.	.	.	.	.	.	.	.	.	.	.	.	.	.	.	.	.	.	.	.	.	.	.	.	.	.	.	.	.	.	.	.	.	.
585315	C	T	stop_gained	fadD9	CDS	2633G>A	Trp878*	.	N	.	.	.	.	.	.	.	.	.	T	.	.	.	.	.	.	.	.	.	.	.	.	.	.	.	.	.	.	.	.	.	.	.	.	.	.	.	.	.	.
585562	C	T	missense_variant	fadD9	CDS	2386G>A	Gly796Ser	.	.	.	.	.	.	.	.	N	N	.	.	.	.	.	.	.	.	.	.	.	.	.	.	.	.	.	.	.	.	.	.	.	.	.	.	.	.	.	.	.	.
586168	C	T	missense_variant	fadD9	CDS	1780G>A	Ala594Thr	.	.	.	.	.	.	.	.	.	.	.	.	.	.	.	.	.	.	.	.	.	.	.	.	.	.	.	.	.	.	.	.	.	.	.	.	.	.	.	.	.	.
586552	C	T	missense_variant	fadD9	CDS	1396G>A	Asp466Asn	.	.	.	.	.	.	.	.	.	.	.	.	.	.	.	.	.	.	.	.	.	.	.	.	.	.	.	.	.	.	.	.	.	.	.	.	.	.	.	.	.	.
586761	A	G	missense_variant	fadD9	CDS	1187T>C	Leu396Pro	.	.	.	.	.	.	.	G	.	.	.	.	.	.	N	.	.	.	.	.	.	.	.	.	.	.	.	.	.	.	N	.	.	.	.	.	.	.	.	.	.	.
587008	G	A	missense_variant	fadD9	CDS	940C>T	Arg314Cys	.	N	.	.	.	.	.	.	.	.	.	N	.	.	.	.	.	.	.	.	.	.	.	.	.	.	.	.	.	.	.	.	.	.	.	.	.	.	.	.	.	.
587499	A	G	missense_variant	fadD9	CDS	449T>C	Ile150Thr	.	.	.	.	.	.	.	.	.	.	.	N	.	.	N	.	.	.	.	.	.	.	.	.	.	.	.	.	.	.	.	.	.	.	.	.	.	.	.	.	.	.
587502	A	G	missense_variant	fadD9	CDS	446T>C	Val149Ala	.	.	.	.	.	.	.	.	.	.	.	N	.	.	N	.	.	.	.	.	.	.	.	.	.	.	.	.	.	.	.	.	.	.	.	.	.	.	.	.	.	.
587505	C	G	missense_variant	fadD9	CDS	443G>C	Gly148Ala	.	.	.	.	.	.	.	.	.	.	.	N	.	.	N	.	.	.	.	.	.	.	.	.	.	.	.	.	.	.	.	.	.	.	.	.	.	.	.	.	.	.
587629	G	A	stop_gained	fadD9	CDS	319C>T	Gln107*	.	N	.	.	.	.	.	.	.	.	.	.	.	.	.	.	.	.	.	.	.	.	.	.	.	.	.	.	.	.	.	.	.	.	.	.	.	.	.	.	.	.
588160	G	T	synonymous_variant	gabT	CDS	1224C>A	Ile408Ile	.	.	.	.	.	.	.	.	.	.	.	.	.	.	.	.	.	.	.	.	.	.	.	.	.	.	.	.	.	.	.	.	.	.	.	.	.	.	.	.	.	.
588940	C	T	synonymous_variant	gabT	CDS	444G>A	Ala148Ala	.	N	.	.	.	.	.	.	.	.	.	.	.	.	.	.	.	.	.	.	.	.	.	.	.	.	.	.	.	.	.	.	.	.	.	.	.	.	.	.	.	.
591857	C	G	synonymous_variant	secF	CDS	24C>G	Gly8Gly	.	N	G	.	G	G	.	G	.	G	G	.	G	.	.	.	.	.	.	.	.	.	.	.	.	.	.	.	.	.	.	.	.	.	.	.	.	.	.	.	.	G
593138	C	T	synonymous_variant	secF	CDS	1305C>T	Ala435Ala	.	N	.	.	.	.	.	.	N	N	.	.	.	.	.	.	.	.	.	.	.	.	.	.	.	.	.	.	.	.	.	.	.	.	.	.	.	.	T	.	.	.
593238	G	A	missense_variant	secF	CDS	1405G>A	Gly469Ser	.	N	.	.	.	.	.	.	.	.	.	.	.	.	.	.	.	.	.	A	.	.	.	.	.	.	.	.	.	A	.	.	.	.	.	.	.	.	.	.	.	.
594295	C	A	synonymous_variant	ML0489	CDS	1002C>A	Pro334Pro	.	N	N	.	N	.	.	N	N	N	N	N	.	.	.	.	.	.	.	.	.	.	.	.	.	.	.	.	.	.	.	.	.	.	.	.	.	.	.	.	N	.
594977	G	C	intergenic_region	ML0489-apt	intergenic_region	594977G>C		.	.	.	.	.	.	C	.	.	.	.	.	.	.	.	.	.	.	.	.	.	.	.	.	.	.	.	.	.	.	.	.	.	.	.	.	.	.	.	.	.	.
595025	C	T	intragenic_variant	apt	gene_variant	595025C>T		.	.	.	.	.	.	.	.	.	.	.	.	.	.	.	.	.	.	.	.	.	.	.	.	.	.	.	.	.	.	.	.	.	.	.	.	.	.	.	.	.	.
595687	G	A	synonymous_variant	relA	CDS	81G>A	Thr27Thr	.	.	.	.	.	.	.	.	.	.	.	.	.	.	.	.	.	.	.	.	.	.	.	.	.	.	.	.	.	.	.	.	.	.	.	.	.	.	.	.	.	.
595774	C	T	synonymous_variant	relA	CDS	168C>T	Thr56Thr	.	T	.	.	N	.	.	T	.	T	T	.	T	.	.	.	.	.	.	.	.	.	.	.	.	.	.	.	.	.	.	.	.	.	.	.	.	.	.	.	.	T
601372	C	T	intragenic_variant	PE_PGRS	gene_variant	601372C>T		.	.	.	.	.	.	.	.	.	.	.	.	.	.	.	.	.	.	.	.	.	.	.	.	.	.	.	.	.	.	.	.	.	.	.	.	.	.	.	.	.	.
601404	C	T	intragenic_variant	PE_PGRS	gene_variant	601404C>T		.	.	.	.	.	.	.	.	.	.	.	.	.	.	.	.	.	.	.	.	.	.	.	.	.	.	.	.	.	.	.	.	.	.	.	.	.	.	.	.	.	.
601801	C	T	intragenic_variant	ML0496	gene_variant	601801C>T		.	.	.	.	.	.	.	.	.	.	.	.	.	.	.	.	.	.	.	.	.	.	.	.	.	.	.	.	.	.	.	.	.	.	.	.	.	.	.	.	.	.
602866	G	T	intragenic_variant	ML0497	gene_variant	602866G>T		.	.	.	.	.	.	.	.	.	.	.	.	.	.	.	.	.	.	.	.	.	.	.	.	.	.	.	.	.	.	.	.	.	.	.	.	.	.	.	.	.	.
603222	G	A	intragenic_variant	ML0497	gene_variant	603222G>A		.	.	.	.	.	.	.	.	.	.	.	.	.	.	.	.	.	.	.	.	.	.	.	.	.	.	.	.	.	.	.	.	.	.	.	.	.	.	.	.	.	.
603386	A	G	intragenic_variant	ML0497	gene_variant	603386A>G		.	.	.	.	.	.	.	.	.	.	.	.	.	.	.	.	.	.	.	.	.	.	.	.	.	.	.	.	.	.	.	.	.	.	.	.	.	.	.	.	.	.
603940	G	T	intergenic_region	ML0497-ML0498	intergenic_region	603940G>T		.	.	.	.	.	.	.	.	.	.	.	.	.	.	.	.	.	.	.	.	.	.	.	.	.	.	.	.	.	.	.	.	.	.	.	.	.	.	.	.	.	.
604177	A	G	intragenic_variant	ML0498	gene_variant	604177A>G		.	.	.	.	.	.	.	.	.	.	.	.	.	.	.	.	.	.	.	.	.	.	.	.	.	.	.	.	.	.	.	.	.	.	.	.	.	.	.	.	.	.
604325	T	C	intragenic_variant	ML0498	gene_variant	604325T>C		.	.	.	.	.	.	.	.	.	.	.	C	.	.	.	.	.	.	.	.	.	.	.	.	.	.	.	.	.	.	.	.	.	.	.	.	.	.	.	.	C	.
608365	G	A	synonymous_variant	aspS	CDS	1527G>A	Glu509Glu	.	.	.	.	.	.	.	.	N	.	.	.	.	.	.	.	.	.	.	.	.	.	.	.	.	.	.	.	.	.	.	.	.	.	.	.	.	.	.	.	.	.
609293	G	A	intergenic_region	ML0502-PPE	intergenic_region	609293G>A		.	.	.	.	.	.	.	.	.	.	.	.	.	.	.	.	.	.	.	.	.	.	.	.	.	.	.	.	.	.	.	.	.	.	.	.	.	.	.	.	.	.
611792	C	T	intragenic_variant	ML0504	gene_variant	611792C>T		.	.	.	.	.	.	.	.	.	.	.	.	.	.	.	.	.	.	.	.	.	.	.	.	.	.	.	.	.	.	.	.	.	.	.	.	.	.	.	.	.	.
612421	G	A	intergenic_region	ML0504-ML0505	intergenic_region	612421G>A		.	.	.	.	.	.	.	.	.	.	.	.	.	.	.	.	.	.	.	.	.	.	.	.	.	.	.	.	.	.	.	.	.	.	.	.	.	.	.	.	.	.
612549	C	T	intergenic_region	ML0504-ML0505	intergenic_region	612549C>T		.	.	.	.	.	.	.	.	.	.	.	.	.	.	.	.	.	.	.	.	.	.	.	.	.	.	.	.	.	.	.	.	.	.	.	.	.	.	.	.	.	.
616157	G	A	intragenic_variant	ML0507	gene_variant	616157G>A		.	N	.	.	.	.	.	.	.	N	.	.	.	.	.	.	.	.	.	.	.	.	.	.	.	.	.	.	.	.	.	.	.	.	.	.	.	.	.	.	.	.
616172	G	C	intragenic_variant	ML0507	gene_variant	616172G>C		.	N	.	.	.	.	C	.	.	.	.	.	.	.	.	.	.	.	.	.	.	.	.	.	.	.	.	.	.	.	.	.	.	.	.	.	.	.	.	.	.	.
619726	C	A	missense_variant	ML0510	CDS	61C>A	Arg21Ser	.	.	.	.	.	.	.	.	.	.	.	.	.	.	.	.	.	.	.	.	.	.	.	.	.	.	.	.	.	.	.	.	.	.	.	.	.	.	.	.	.	.
622003	C	T	intergenic_region	ML0511-alaS	intergenic_region	622003C>T		.	.	.	.	.	.	.	.	.	.	.	.	.	.	.	.	.	.	.	.	.	.	.	.	.	.	.	.	.	.	.	.	.	.	.	.	.	.	.	.	.	.
622594	C	T	missense_variant	alaS	CDS	436C>T	Pro146Ser	.	.	.	.	.	.	.	.	.	.	.	.	.	.	T	.	.	.	.	.	.	T	.	.	.	T	.	T	.	.	N	.	T	.	T	.	.	.	.	.	.	.
623365	C	T	synonymous_variant	alaS	CDS	1207C>T	Leu403Leu	.	.	.	.	.	.	.	.	.	.	.	N	.	.	.	.	.	.	.	.	.	.	.	.	.	.	.	.	.	.	.	.	.	.	.	.	.	.	.	.	T	.
623741	C	G	missense_variant	alaS	CDS	1583C>G	Ala528Gly	.	.	.	.	.	.	.	.	.	.	.	.	.	.	.	.	.	.	.	.	.	.	.	.	.	.	.	.	.	.	.	.	.	.	.	.	.	.	.	.	.	.
624129	C	T	synonymous_variant	alaS	CDS	1971C>T	Leu657Leu	.	.	.	.	.	.	.	.	.	.	.	.	.	.	.	.	.	.	.	.	.	.	.	.	.	.	.	.	.	.	.	.	.	.	.	.	.	.	.	.	.	.
624645	G	A	synonymous_variant	alaS	CDS	2487G>A	Val829Val	.	.	.	.	.	.	.	.	.	N	.	N	.	.	.	.	.	.	.	.	.	.	.	.	.	.	.	.	.	.	.	.	.	.	.	.	.	.	.	.	.	.
625205	C	T	missense_variant	ML0513	CDS	320C>T	Ala107Val	.	N	N	.	.	.	.	.	N	.	.	.	.	.	.	.	.	.	.	.	.	.	.	.	.	.	.	.	.	.	.	.	.	.	.	.	.	.	.	.	.	.
625399	C	T	missense_variant	ML0513	CDS	514C>T	Pro172Ser	.	.	.	.	.	.	.	.	.	.	.	.	.	.	N	T	.	.	T	.	.	.	.	.	T	.	.	.	.	.	.	T	.	.	.	.	.	.	.	.	.	.
626515	C	T	synonymous_variant	ML0514	CDS	1083C>T	Ala361Ala	.	.	.	.	.	.	.	.	.	.	.	.	.	.	N	.	.	.	.	.	.	.	.	.	.	.	.	.	.	.	.	.	.	.	.	.	.	.	.	.	.	.
627833	C	T	synonymous_variant	aroF	CDS	93C>T	Thr31Thr	.	N	.	.	.	.	.	.	.	N	.	.	.	.	.	.	.	.	.	.	.	.	.	.	.	.	.	.	.	.	.	.	.	.	.	.	.	.	.	.	.	.
628556	C	T	synonymous_variant	aroF	CDS	816C>T	Arg272Arg	.	N	.	.	.	.	.	.	.	.	.	.	.	.	.	.	.	.	.	.	.	.	.	.	.	.	.	.	.	.	.	.	.	.	.	.	.	.	.	.	.	.
628667	G	T	synonymous_variant	aroF	CDS	927G>T	Arg309Arg	.	N	N	T	N	.	.	.	.	N	.	.	.	.	.	.	.	.	.	.	.	.	.	.	.	.	.	.	.	.	.	.	.	.	.	.	.	.	.	.	N	.
629267	A	G	missense_variant	aroK	CDS	296A>G	Tyr99Cys	.	.	.	.	.	.	.	.	.	.	.	.	.	G	.	.	G	.	.	.	.	.	.	.	.	.	.	.	.	.	.	.	.	.	.	.	.	.	.	.	.	.
630056	C	A	synonymous_variant	aroB	CDS	489C>A	Leu163Leu	.	.	.	.	.	.	.	.	.	A	A	.	.	.	.	.	.	.	.	.	.	.	.	.	.	.	.	.	.	.	.	.	.	.	.	.	.	.	.	.	.	.
630185	A	T	synonymous_variant	aroB	CDS	618A>T	Pro206Pro	.	.	.	.	.	.	.	.	.	.	.	.	.	.	N	.	.	.	.	.	.	.	.	.	.	.	.	.	.	.	.	.	.	.	.	T	.	.	.	.	.	.
632146	C	T	missense_variant	pepQ	CDS	326C>T	Ala109Val	.	.	.	.	.	.	.	.	.	N	.	N	.	.	.	.	.	.	.	.	.	.	.	.	.	.	.	.	.	.	.	.	.	.	.	.	.	.	.	.	.	.
632561	G	A	synonymous_variant	pepQ	CDS	741G>A	Leu247Leu	.	.	.	.	.	.	.	.	.	.	.	N	.	.	.	.	.	.	.	.	.	.	.	.	.	.	.	.	.	.	N	.	.	.	.	.	.	.	.	A	.	.
632664	G	T	missense_variant	pepQ	CDS	844G>T	Val282Phe	.	.	N	.	.	.	.	.	.	N	.	N	.	T	.	T	T	.	T	.	.	.	.	.	T	.	T	.	T	.	N	T	.	T	.	T	T	T	.	.	.	.
634128	G	T	intergenic_region	nusB-adi	intergenic_region	634128G>T		.	N	.	.	.	.	.	.	.	.	.	.	T	.	.	.	.	.	.	.	.	.	.	.	.	.	.	.	.	.	.	.	.	.	.	.	.	.	.	.	.	.
634261	G	A	intergenic_region	nusB-adi	intergenic_region	634261G>A		.	.	.	.	.	.	.	.	.	.	.	.	.	.	N	.	.	.	.	.	.	.	.	.	.	.	.	.	.	.	.	.	.	.	.	.	.	.	.	A	.	.
637185	C	T	missense_variant	adi	CDS	2543C>T	Thr848Ile	.	N	.	.	.	.	.	.	N	.	.	.	.	.	.	.	.	.	.	.	.	.	.	.	.	.	.	.	.	.	.	.	.	.	.	.	.	.	.	.	.	.
637535	G	T	missense_variant	ML0525	CDS	44G>T	Arg15Leu	.	.	.	.	.	.	.	.	N	N	.	.	.	.	.	.	.	.	.	.	.	.	.	.	.	.	.	.	.	.	.	.	.	.	.	.	.	.	.	.	.	.
638512	C	T	intragenic_variant	ML0526	gene_variant	638512C>T		.	.	.	.	.	.	.	.	.	N	.	.	.	.	.	.	.	.	.	.	.	.	.	.	.	.	.	.	.	.	.	.	.	.	.	.	.	.	T	.	.	.
639419	G	A	intergenic_region	ML0526-ML0527	intergenic_region	639419G>A		.	N	N	.	.	.	.	.	N	.	.	.	.	.	.	.	.	.	.	.	.	.	.	.	.	.	.	.	.	.	.	.	.	.	.	.	.	.	.	.	.	.
639580	A	G	intergenic_region	ML0526-ML0527	intergenic_region	639580A>G		.	.	.	G	.	.	.	.	.	.	.	.	.	.	.	.	.	.	.	.	.	.	.	.	.	.	.	.	.	.	.	.	.	.	.	.	.	.	G	.	.	.
639968	G	A	intergenic_region	ML0527-ML0528	intergenic_region	639968G>A		.	.	.	.	.	.	.	.	N	.	.	.	.	.	.	.	.	.	.	.	.	.	.	.	.	.	.	.	.	.	.	.	.	.	.	.	.	.	.	.	.	.
640591	G	A	intergenic_region	ML0527-ML0528	intergenic_region	640591G>A		.	.	.	.	.	.	.	.	.	.	.	.	.	.	.	.	.	.	.	.	.	.	.	.	.	.	.	.	.	.	.	.	.	.	.	.	.	.	.	.	.	.
640736	C	T	intergenic_region	ML0527-ML0528	intergenic_region	640736C>T		.	.	N	.	.	.	N	.	N	.	.	.	.	.	.	.	.	.	.	.	.	.	.	.	.	.	.	.	.	.	.	.	.	.	.	.	.	.	.	.	.	.
640766	T	C	intergenic_region	ML0527-ML0528	intergenic_region	640766T>C		.	.	N	.	.	.	N	.	N	.	.	.	.	.	.	.	.	.	.	.	.	.	.	.	.	.	.	.	.	.	.	.	.	.	.	.	.	.	.	.	C	.
642038	C	T	intragenic_variant	ML0528	gene_variant	642038C>T		.	N	.	.	.	.	.	.	.	N	.	.	.	.	.	.	.	.	.	.	.	.	.	.	.	.	.	.	.	.	.	.	.	.	.	.	.	.	.	.	.	.
642131	C	T	intragenic_variant	ML0528	gene_variant	642131C>T		T	N	T	.	T	N	.	T	N	T	T	.	T	.	.	.	.	.	.	.	.	.	.	.	.	.	.	.	.	.	.	.	.	.	.	.	.	.	.	.	.	T
642509	A	C	intragenic_variant	ML0528	gene_variant	642509A>C		.	.	.	.	.	.	.	.	N	.	.	.	.	.	.	C	.	.	C	.	.	.	.	.	C	.	.	.	.	.	.	C	.	.	.	C	.	.	.	.	.	.
642614	C	T	intragenic_variant	ML0528	gene_variant	642614C>T		.	.	.	.	.	.	.	.	.	.	.	.	.	.	.	.	.	.	.	.	.	.	.	.	.	.	.	.	.	.	.	.	.	.	.	.	.	.	.	T	.	.
645008	G	T	intragenic_variant	ML0530	gene_variant	645008G>T		.	.	.	.	.	.	.	.	.	.	.	.	.	.	.	.	.	.	.	.	.	.	.	.	.	.	.	.	.	.	.	.	.	.	.	.	.	.	.	.	.	.
647055	G	C	synonymous_variant	pyrC	CDS	513G>C	Leu171Leu	.	N	.	.	.	.	.	.	.	N	.	.	.	.	N	.	.	.	.	.	.	.	.	.	.	.	.	.	.	.	.	.	.	.	.	.	.	.	.	.	.	.
649747	C	A	missense_variant	carB	CDS	116C>A	Ala39Asp	.	.	.	.	.	.	.	.	.	.	.	.	.	.	.	.	.	.	.	.	.	.	.	.	.	.	.	.	.	.	.	.	.	.	.	.	.	.	.	.	.	.
652259	C	T	synonymous_variant	carB	CDS	2628C>T	Ala876Ala	.	.	.	.	.	.	.	.	.	.	.	.	.	.	.	.	.	.	.	.	.	.	.	.	.	.	.	.	.	.	.	.	.	.	.	.	.	.	.	.	.	.
655022	C	T	missense_variant	PPE	CDS	589C>T	His197Tyr	.	.	.	.	.	.	N	.	.	.	.	.	.	T	.	.	T	.	.	.	.	.	.	.	.	.	.	.	.	.	.	.	.	.	.	.	.	.	.	.	.	.
655527	C	T	missense_variant	PPE	CDS	1094C>T	Ser365Leu	.	N	N	.	.	N	.	N	N	N	.	N	.	.	.	.	T	.	.	.	.	.	.	.	.	.	.	.	.	.	N	.	.	.	.	.	.	.	.	.	.	.
655726	G	A	synonymous_variant	PPE	CDS	1293G>A	Ala431Ala	.	N	N	.	.	.	.	.	N	N	.	N	.	.	.	.	.	.	.	.	.	.	.	.	.	.	.	.	.	.	.	.	.	.	.	.	.	.	.	.	.	.
657736	G	C	synonymous_variant	gmk	CDS	471G>C	Arg157Arg	C	N	N	C	C	C	C	C	N	N	C	C	C	C	C	C	C	C	C	C	C	C	C	C	C	C	C	C	C	C	C	C	C	C	C	C	C	C	C	C	C	C
657961	C	T	intergenic_region	gmk-ML0542	intergenic_region	657961C>T		.	.	.	.	N	T	.	.	.	.	.	.	.	.	N	.	.	.	.	.	.	.	.	.	.	.	.	.	.	.	.	.	.	.	.	.	.	.	.	.	.	.
659431	G	C	missense_variant	dfp	CDS	1099G>C	Asp367His	.	.	.	.	.	.	.	.	.	.	.	.	.	.	.	.	.	.	.	.	.	.	.	.	.	.	.	.	.	.	.	.	.	.	.	.	.	.	.	.	.	.
659627	A	C	intergenic_region	dfp-metK	intergenic_region	659627A>C		.	.	.	.	.	.	.	.	.	.	.	.	.	.	.	C	.	.	.	.	.	.	.	.	.	.	.	.	.	.	.	.	.	.	.	.	.	.	.	.	.	.
660318	G	A	missense_variant	metK	CDS	598G>A	Val200Ile	.	.	.	.	.	.	.	.	.	.	.	.	.	.	.	.	.	.	.	.	.	.	.	.	.	.	.	.	.	.	.	.	.	.	.	.	.	.	.	.	.	.
661157	G	A	intergenic_region	metK-lipH	intergenic_region	661157G>A		.	.	.	.	.	.	.	.	.	.	.	.	.	.	.	.	.	.	.	.	.	.	.	.	.	.	.	.	.	.	.	.	.	.	.	.	.	.	.	.	.	.
661160	C	T	intergenic_region	metK-lipH	intergenic_region	661160C>T		.	.	.	.	.	.	.	.	.	.	.	.	.	.	.	.	.	.	.	.	.	.	.	.	.	.	.	.	.	.	.	.	.	.	.	.	.	.	.	.	.	.
663280	G	A	intragenic_variant	lipI	gene_variant	663280G>A		.	.	.	.	.	.	.	.	.	.	.	.	.	.	.	.	.	.	.	.	.	.	.	.	.	.	.	.	.	.	.	.	.	.	.	.	.	.	.	.	.	.
663507	G	T	intragenic_variant	ML0547	gene_variant	663507G>T		.	N	.	.	.	.	N	.	N	.	.	.	.	.	N	.	.	.	.	.	.	.	.	.	.	.	.	.	.	.	.	.	.	.	.	.	.	.	.	.	.	.
663802	C	T	intragenic_variant	ML0547	gene_variant	663802C>T		.	N	.	.	.	.	.	.	.	.	.	.	.	.	.	.	.	.	.	.	.	.	.	.	.	.	.	.	.	.	.	.	.	.	.	.	.	.	.	.	.	.
664102	G	A	intergenic_region	ML0547-priA	intergenic_region	664102G>A		.	N	.	.	.	.	.	.	.	.	.	.	.	.	N	.	.	.	.	.	.	.	.	.	.	.	.	.	.	.	.	.	.	.	.	.	.	.	.	.	.	.
666794	C	T	intragenic_variant	ML0549	gene_variant	666794C>T		.	N	N	.	.	.	N	.	N	N	.	.	.	.	.	.	.	.	.	.	.	.	.	.	.	.	.	.	.	.	.	.	.	.	.	.	.	.	.	.	.	.
667327	C	T	intergenic_region	ML0549-ML0550	intergenic_region	667327C>T		.	.	.	.	.	.	.	.	.	.	.	.	.	.	.	.	.	.	.	.	.	.	.	.	.	.	T	.	.	.	.	.	.	.	.	.	.	.	.	.	.	.
667837	T	A	intergenic_region	ML0550-ML0551	intergenic_region	667837T>A		.	N	N	N	.	.	.	.	N	.	.	.	.	.	N	N	.	.	.	.	.	.	.	.	.	.	.	.	.	.	.	.	.	.	.	.	.	.	N	.	.	.
667838	T	G	intergenic_region	ML0550-ML0551	intergenic_region	667838T>G		.	N	N	N	.	.	.	.	N	.	.	.	.	.	N	N	.	.	.	.	.	.	.	.	.	.	.	.	.	.	.	.	.	.	.	.	.	.	N	.	.	.
668115	G	T	synonymous_variant	ML0551	CDS	708C>A	Gly236Gly	.	N	.	.	.	.	.	.	.	.	.	.	.	.	.	.	.	.	.	.	.	.	.	.	.	.	.	.	T	.	.	.	.	.	.	.	.	.	.	.	.	.
669636	G	A	missense_variant	fmt	CDS	634G>A	Ala212Thr	.	.	.	.	.	.	A	.	.	.	.	.	.	.	.	.	.	.	.	.	.	.	.	.	.	.	.	.	.	.	.	.	.	.	.	.	.	.	.	.	.	.
670350	C	T	intragenic_variant	fmu	gene_variant	670350C>T		.	.	.	.	.	.	.	.	.	.	.	.	.	T	.	.	T	.	.	.	.	.	.	.	.	.	.	.	.	.	.	.	.	.	.	.	.	.	.	.	.	.
670669	C	T	intragenic_variant	fmu	gene_variant	670669C>T		.	N	.	.	.	.	.	.	N	.	.	.	.	.	N	.	.	.	.	.	.	.	.	.	.	.	.	.	.	.	.	.	.	.	.	.	.	.	.	.	.	.
675497	C	T	intergenic_region	lprG-ribC	intergenic_region	675497C>T		.	N	.	.	.	.	.	.	.	.	.	.	.	.	.	.	.	.	.	.	.	.	.	.	.	.	.	.	.	.	.	.	.	.	.	.	.	.	.	.	.	.
675500	C	T	intergenic_region	lprG-ribC	intergenic_region	675500C>T		.	N	.	.	.	.	.	.	.	.	.	.	.	.	.	.	.	.	.	.	.	.	.	.	.	.	.	.	.	.	.	.	.	.	.	.	.	.	.	T	.	.
675659	C	T	synonymous_variant	ribC	CDS	108C>T	Gly36Gly	.	.	.	.	.	.	.	.	.	N	.	.	.	.	.	.	.	.	.	.	.	.	.	.	.	.	.	.	.	.	.	.	.	.	.	.	.	.	.	.	.	.
676219	C	G	intergenic_region	ribC-ribA	intergenic_region	676219C>G		.	N	.	.	N	G	.	.	.	.	.	.	.	.	N	.	.	.	.	.	.	.	.	.	.	.	.	.	.	.	.	.	.	.	.	.	.	.	.	.	.	.
679833	G	A	missense_variant	uvrC	CDS	964G>A	Ala322Thr	.	.	.	.	.	.	A	.	.	.	.	.	.	.	.	.	.	.	.	.	.	.	.	.	.	.	.	.	.	.	.	.	.	.	.	.	.	.	.	.	.	.
680743	G	A	missense_variant	uvrC	CDS	1874G>A	Gly625Asp	.	.	.	.	.	.	.	.	.	.	.	.	.	.	N	.	.	.	.	.	.	.	.	.	.	.	.	.	.	.	.	.	.	.	.	.	.	.	.	.	.	.
681512	C	G	missense_variant	ML0563	CDS	703C>G	Arg235Gly	.	N	.	.	.	.	.	.	.	.	.	.	.	.	.	.	.	.	.	.	.	.	.	.	.	.	.	.	.	.	.	.	.	.	.	.	.	.	.	.	.	.
683332	G	A	missense_variant	ML0565	CDS	554G>A	Arg185His	.	N	.	.	.	.	.	.	.	.	.	N	.	.	.	.	.	.	.	.	.	.	.	.	.	.	.	.	.	.	.	.	.	.	.	.	.	.	.	.	.	.
685044	G	A	intragenic_variant	ML0567	gene_variant	685044G>A		.	.	.	.	.	.	.	.	N	.	.	.	.	.	.	.	.	.	.	.	.	.	.	.	.	.	.	.	.	.	.	.	.	.	.	.	.	.	.	A	.	.
686228	G	T	intragenic_variant	ML0567	gene_variant	686228G>T		.	.	.	.	.	.	.	.	.	.	.	.	.	.	.	.	.	.	.	.	.	.	.	.	.	.	.	.	.	.	.	.	.	.	.	.	.	.	.	.	.	.
686240	A	C	intragenic_variant	ML0567	gene_variant	686240A>C		.	.	.	.	.	.	.	.	.	.	.	.	.	.	.	.	.	.	.	.	.	.	.	.	.	.	.	.	.	.	.	.	.	.	.	.	.	.	.	C	.	.
687065	C	T	missense_variant	ML0568	CDS	253C>T	Pro85Ser	.	.	.	.	.	.	N	.	.	.	.	N	.	.	.	.	.	.	.	.	.	.	.	.	.	.	.	.	.	.	.	.	.	.	.	.	.	.	.	.	.	.
687078	C	T	missense_variant	ML0568	CDS	266C>T	Pro89Leu	.	.	.	.	.	.	N	.	.	.	.	N	.	.	.	.	.	.	.	.	.	.	.	.	.	.	.	.	.	.	.	.	.	.	.	.	.	.	.	.	.	.
687105	T	C	missense_variant	ML0568	CDS	293T>C	Leu98Pro	.	.	.	.	.	.	N	N	N	.	.	N	.	C	.	.	C	.	.	.	.	.	.	.	.	.	N	.	.	.	N	.	.	.	.	.	.	.	N	.	N	.
688924	G	A	intergenic_region	ML0568-ML0569	intergenic_region	688924G>A		.	.	.	.	.	.	.	.	.	.	.	.	.	.	.	.	.	.	.	.	.	.	.	.	.	.	.	.	.	.	N	.	.	.	.	.	.	.	.	.	.	.
690054	G	A	intergenic_region	ML0568-ML0569	intergenic_region	690054G>A		.	.	.	.	.	.	.	.	.	.	.	.	.	.	.	.	.	.	.	.	.	.	.	.	.	.	.	.	.	.	.	.	.	.	.	.	.	.	.	A	.	.
690448	G	A	intergenic_region	ML0568-ML0569	intergenic_region	690448G>A		.	N	.	.	.	.	N	.	.	.	.	.	.	.	.	.	.	.	.	.	.	.	.	.	.	.	.	.	.	.	N	.	.	.	.	.	.	.	.	.	.	.
690604	C	T	intergenic_region	ML0568-ML0569	intergenic_region	690604C>T		N	N	N	N	N	N	N	N	N	N	N	N	N	N	N	N	N	N	N	N	N	N	N	N	N	N	N	N	N	N	N	N	N	N	N	N	N	N	N	T	N	N
691619	A	G	intergenic_region	ML0568-ML0569	intergenic_region	691619A>G		N	N	G	.	G	N	N	G	N	G	G	.	G	.	.	.	.	.	.	.	.	.	.	.	.	.	.	.	.	.	.	.	.	.	.	.	N	.	.	.	.	G
693001	C	G	intergenic_region	ML0568-ML0569	intergenic_region	693001C>G		.	.	.	.	.	.	.	.	.	.	.	.	.	.	.	.	.	.	.	.	.	.	.	.	.	.	.	.	.	.	.	.	.	.	.	.	.	.	.	.	.	.
693575	C	T	intergenic_region	ML0568-ML0569	intergenic_region	693575C>T		.	.	.	.	.	.	.	.	.	.	.	.	.	.	.	.	.	.	.	.	.	.	.	.	.	.	.	.	.	.	.	.	.	.	.	.	.	.	.	.	.	.
693988	C	T	missense_variant	ML0569	CDS	439G>A	Ala147Thr	.	N	.	.	.	.	.	.	.	.	.	.	.	.	N	.	.	.	.	.	.	T	.	.	.	.	.	T	.	.	.	.	.	.	T	.	.	.	.	.	.	.
694090	T	C	missense_variant	ML0569	CDS	337A>G	Thr113Ala	C	C	C	C	C	C	C	C	C	C	C	C	C	C	N	C	C	C	C	C	C	C	C	C	C	C	C	C	C	C	C	C	C	C	C	C	C	C	C	C	C	C
699305	G	A	intergenic_region	ML0575-ML0576	intergenic_region	699305G>A		.	N	.	.	.	.	.	.	.	.	.	.	.	.	.	.	.	.	.	.	.	.	.	.	.	.	.	.	.	.	.	.	.	.	.	.	.	.	.	.	.	.
700950	A	G	missense_variant	ppc	CDS	737A>G	Glu246Gly	.	.	.	.	.	.	.	.	.	N	.	.	.	.	.	.	.	.	.	.	.	.	.	.	.	.	.	.	.	.	.	.	.	.	.	.	.	.	.	.	.	.
703258	G	A	missense_variant	pgl	CDS	728C>T	Ala243Val	.	.	.	.	.	.	.	.	.	.	.	.	.	.	.	.	.	.	.	.	.	.	.	.	.	.	.	.	.	.	.	.	.	.	.	.	.	.	.	.	.	.
703377	C	T	synonymous_variant	pgl	CDS	609G>A	Gly203Gly	.	.	.	.	.	.	.	.	N	.	.	N	.	.	.	.	.	.	.	.	.	.	.	.	.	.	.	.	.	.	.	.	.	.	.	.	.	.	.	.	.	.
703548	G	T	synonymous_variant	pgl	CDS	438C>A	Gly146Gly	.	.	.	.	.	.	.	.	.	.	.	.	.	.	.	.	.	.	.	.	.	.	.	.	.	.	.	.	.	.	.	.	.	.	.	.	.	.	.	.	.	.
704733	C	T	synonymous_variant	ML0580	CDS	66G>A	Glu22Glu	.	.	.	.	.	.	.	.	.	.	.	.	.	.	.	.	.	.	.	.	.	.	.	.	.	.	.	.	.	.	.	.	.	.	.	.	.	.	.	.	.	.
709938	C	G	missense_variant	ctaB	CDS	35C>G	Ala12Gly	.	N	.	.	.	.	.	.	.	N	.	.	.	.	N	.	.	.	.	.	.	.	.	.	.	.	.	.	.	.	.	.	.	.	.	.	.	.	.	.	.	.
710791	G	A	synonymous_variant	ctaB	CDS	888G>A	Leu296Leu	.	N	.	.	.	.	.	.	.	.	.	A	.	.	.	.	.	.	.	.	.	.	.	.	.	.	.	.	.	.	.	.	.	.	.	.	.	.	.	.	.	.
711197	T	C	intragenic_variant	qor	gene_variant	711197T>C		.	.	.	.	.	.	.	.	.	.	.	.	.	.	N	.	.	.	.	.	.	.	.	.	.	.	.	.	.	.	.	.	.	.	.	.	.	.	.	C	.	.
712125	C	T	intragenic_variant	ML0586	gene_variant	712125C>T		.	.	.	.	.	.	.	.	.	.	.	.	.	.	.	.	.	.	.	.	.	.	.	.	.	.	.	.	.	.	.	.	.	.	.	.	.	.	.	.	.	.
712382	C	T	intragenic_variant	ML0586	gene_variant	712382C>T		.	.	.	.	.	.	.	.	.	.	.	.	.	.	N	.	.	.	.	.	.	.	.	.	.	.	.	.	.	.	.	.	.	.	.	.	.	.	.	.	.	.
712659	C	T	intragenic_variant	ML0586	gene_variant	712659C>T		.	.	.	.	.	.	.	.	.	.	.	.	.	.	.	.	.	.	.	.	.	.	.	.	.	.	.	.	.	.	.	.	.	.	.	.	.	.	.	.	.	.
713792	G	T	intergenic_region	ML0587-ML0588	intergenic_region	713792G>T		.	.	.	.	.	.	.	.	.	.	.	.	.	.	.	.	.	.	.	.	.	.	.	.	.	.	.	.	.	.	.	.	.	.	.	.	.	.	.	.	.	.
714396	C	T	synonymous_variant	ML0589	CDS	636G>A	Ser212Ser	.	.	.	.	.	.	.	.	.	.	.	N	.	.	.	.	.	.	.	.	.	.	.	.	.	.	.	.	.	.	.	.	.	.	.	.	.	.	.	T	.	.
718321	C	T	synonymous_variant	ML0592	CDS	450C>T	Ile150Ile	.	.	.	.	.	.	.	.	.	.	.	.	.	.	.	.	.	.	.	.	.	.	.	.	.	.	.	.	.	.	.	.	.	.	.	.	.	.	.	.	.	.
718990	T	C	synonymous_variant	ML0593	CDS	303T>C	Ser101Ser	.	.	.	.	.	.	.	.	.	.	.	.	.	.	.	.	.	.	.	.	.	.	.	.	.	.	.	.	.	.	.	.	.	.	.	.	.	.	.	.	.	.
719063	C	T	missense_variant	ML0593	CDS	376C>T	Pro126Ser	.	.	.	.	.	.	.	.	.	.	.	.	.	.	.	.	.	.	.	.	.	.	.	.	.	.	.	.	.	.	.	.	.	.	.	.	.	.	.	.	.	.
719785	C	T	synonymous_variant	ML0593	CDS	1098C>T	Phe366Phe	.	.	.	.	.	.	.	.	.	.	.	.	.	.	.	.	.	.	.	.	.	.	.	.	.	T	.	.	.	.	.	.	T	.	.	.	.	.	.	.	.	.
721495	G	A	missense_variant	ML0594	CDS	202G>A	Val68Met	.	.	.	.	.	.	.	.	.	.	.	.	.	.	.	.	.	.	.	.	.	.	.	.	.	.	.	.	.	.	.	.	.	.	.	.	.	.	.	A	.	.
721746	G	T	synonymous_variant	ML0594	CDS	453G>T	Gly151Gly	.	.	.	.	.	.	.	.	.	.	.	.	.	.	.	.	.	.	.	.	.	.	.	.	.	.	.	.	.	.	.	.	.	.	.	.	.	.	.	.	.	.
723607	G	A	synonymous_variant	ML0596	CDS	354G>A	Thr118Thr	.	.	.	.	.	.	.	.	.	.	.	.	.	.	.	A	.	.	A	.	.	.	.	.	A	.	.	.	.	.	N	A	.	.	.	.	N	.	.	.	.	.
726698	C	T	intragenic_variant	fadE15	gene_variant	726698C>T		.	N	.	.	.	.	N	.	.	.	.	.	.	.	.	.	.	.	.	.	.	.	.	T	.	.	.	.	.	.	.	.	.	.	.	.	.	.	.	.	.	.
727253	T	C	intergenic_region	fadE15-ML0600	intergenic_region	727253T>C		N	N	C	.	C	N	N	C	.	C	C	N	C	.	N	.	.	.	.	.	.	.	.	.	.	.	.	.	.	.	.	.	.	.	.	.	.	.	.	.	.	C
728810	G	A	intergenic_region	fadE15-ML0600	intergenic_region	728810G>A		N	N	N	N	.	.	N	.	N	N	N	N	N	N	N	.	N	N	N	N	N	N	N	N	.	N	N	N	N	N	N	N	N	N	N	.	N	N	N	.	.	N
728816	A	C	intergenic_region	fadE15-ML0600	intergenic_region	728816A>C		N	N	N	N	.	C	N	.	N	N	N	N	N	N	N	N	N	N	N	N	N	N	N	N	N	N	N	N	C	N	N	N	N	N	N	N	N	N	.	.	.	N
729183	G	C	intergenic_region	fadE15-ML0600	intergenic_region	729183G>C		.	.	.	.	.	.	.	.	.	.	.	.	.	.	.	.	.	.	.	.	.	.	.	.	.	.	.	.	.	.	.	.	.	.	.	.	.	.	.	.	.	.
729994	C	G	intergenic_region	fadE15-ML0600	intergenic_region	729994C>G		.	N	.	.	N	.	.	G	.	G	G	.	G	.	N	.	.	.	.	.	.	.	.	.	.	.	.	.	.	.	.	.	.	.	.	.	.	.	.	.	.	G
730349	G	C	intergenic_region	fadE15-ML0600	intergenic_region	730349G>C		.	.	.	.	.	.	.	.	.	.	.	.	.	.	C	.	.	.	.	.	.	C	.	.	.	C	.	C	.	.	.	.	C	.	C	.	.	.	.	.	.	.
730687	C	A	intergenic_region	fadE15-ML0600	intergenic_region	730687C>A		.	.	.	.	.	.	.	.	.	.	.	.	.	.	.	.	.	.	.	.	.	.	.	.	.	.	.	.	.	.	.	.	.	.	.	.	.	.	.	.	.	.
733164	G	A	intragenic_variant	ML0601	gene_variant	733164G>A		.	N	.	.	.	.	.	.	.	.	.	.	.	.	.	.	.	.	.	.	.	.	.	.	.	.	.	.	.	.	.	.	.	.	.	.	.	.	.	.	.	.
733811	C	A	intragenic_variant	ML0601	gene_variant	733811C>A		.	A	A	.	A	A	.	A	.	A	A	.	A	.	N	.	.	.	.	.	.	.	.	.	.	.	.	.	.	.	.	.	.	.	.	.	.	.	.	.	.	A
734092	G	T	intragenic_variant	ML0602	gene_variant	734092G>T		.	.	.	.	.	.	T	.	.	.	.	.	.	.	.	.	.	.	.	.	.	.	.	.	.	.	.	.	.	.	.	.	.	.	.	.	.	.	.	.	.	.
734748	G	A	intragenic_variant	ML0602	gene_variant	734748G>A		.	N	.	.	.	.	.	.	.	.	.	.	.	.	N	.	.	.	.	.	.	.	.	.	.	.	.	.	.	.	.	.	.	.	.	.	.	.	.	.	.	.
736572	C	T	synonymous_variant	ML0605	CDS	24C>T	Ser8Ser	.	.	.	.	.	.	.	.	.	.	.	.	.	.	.	.	.	.	.	.	.	.	.	.	.	.	.	.	.	.	.	.	.	.	.	.	.	.	.	.	.	.
738158	C	T	missense_variant	ML0605	CDS	1610C>T	Pro537Leu	.	N	.	.	.	.	.	.	.	N	.	.	.	.	N	.	.	.	.	.	.	.	.	.	.	.	.	.	.	.	.	.	.	.	.	.	.	.	.	.	.	.
738610	G	T	missense_variant	ML0606	CDS	377G>T	Gly126Val	.	.	.	.	.	.	.	.	N	.	.	.	.	.	.	.	.	.	.	.	.	.	.	.	.	.	.	.	.	.	.	.	.	.	.	.	.	.	.	.	.	.
739050	G	A	missense_variant	ML0606	CDS	817G>A	Val273Met	.	.	.	.	.	.	.	.	.	.	.	.	.	.	.	.	.	.	.	.	.	.	.	.	.	.	.	.	.	.	.	.	.	.	.	.	.	.	.	.	.	.
739688	G	A	missense_variant	ML0607	CDS	478G>A	Val160Met	.	N	.	.	.	.	.	.	.	.	.	.	.	.	.	.	.	.	.	.	.	.	.	.	.	.	.	.	.	.	.	.	.	.	.	.	.	.	.	.	.	.
739991	T	C	missense_variant	ML0607	CDS	781T>C	Tyr261His	.	.	.	.	.	.	.	.	.	.	.	.	.	.	.	.	.	.	.	.	.	.	.	.	.	.	.	.	.	.	.	.	.	.	.	.	.	.	.	.	.	.
740453	G	A	intergenic_region	ML0607-ML0608	intergenic_region	740453G>A		.	.	.	.	.	.	.	.	.	.	.	.	.	.	.	.	.	.	.	.	.	.	.	.	.	.	.	.	.	.	.	.	.	.	.	.	.	.	.	.	.	.
745293	G	A	intragenic_variant	ML0612	gene_variant	745293G>A		.	N	.	.	.	.	.	.	.	.	.	.	.	.	.	.	.	.	.	.	.	.	.	.	.	.	.	.	.	.	.	.	.	.	.	.	N	.	.	.	.	.
745554	G	A	intragenic_variant	ML0612	gene_variant	745554G>A		.	N	.	.	.	.	.	.	N	.	.	.	.	.	.	.	.	.	.	.	.	.	.	.	.	.	.	.	.	.	.	.	.	.	.	.	.	.	.	.	.	.
745649	C	A	intragenic_variant	ML0612	gene_variant	745649C>A		.	N	.	.	.	.	.	.	.	.	.	.	.	.	.	.	.	.	.	.	.	.	.	.	.	.	.	.	.	.	.	.	.	.	.	.	.	.	.	.	.	.
747356	A	G	intragenic_variant	ML0613	gene_variant	747356A>G		.	.	.	.	.	.	.	.	.	.	.	.	.	.	.	.	.	.	.	.	.	.	.	.	.	.	.	.	.	.	.	.	.	.	.	.	.	.	.	.	.	.
749178	C	T	missense_variant	subI	CDS	797C>T	Thr266Ile	.	.	.	.	.	.	N	.	N	.	.	.	.	.	.	.	.	.	.	.	.	.	.	.	.	.	.	.	.	.	.	.	.	.	.	.	.	.	.	.	.	.
750328	T	C	intragenic_variant	cysW	gene_variant	750328T>C		.	.	.	.	.	.	.	.	.	.	.	.	.	.	.	.	.	.	.	.	.	.	.	.	.	.	.	.	.	.	.	.	.	.	.	.	.	.	.	.	.	.
750910	G	A	intragenic_variant	cysW	gene_variant	750910G>A		.	.	.	.	.	.	.	.	.	.	.	N	.	.	.	.	.	.	.	.	.	.	.	.	.	.	.	.	.	.	.	.	.	.	.	.	.	.	.	.	.	.
751547	G	T	intergenic_region	cysA-ML0619	intergenic_region	751547G>T		.	.	.	.	.	.	.	.	.	.	.	.	.	.	.	.	.	.	.	.	.	.	.	.	.	.	.	.	.	.	.	.	.	.	.	.	.	.	.	.	.	.
751982	T	G	intragenic_variant	ML0619	gene_variant	751982T>G		.	.	.	.	.	.	.	.	.	.	.	.	.	.	.	.	.	.	.	.	.	.	.	.	.	.	.	.	.	.	.	.	.	.	.	.	.	.	.	.	.	.
752055	C	T	intragenic_variant	ML0619	gene_variant	752055C>T		.	.	.	.	.	.	.	.	.	.	.	.	.	.	.	.	.	.	.	.	.	.	.	.	.	.	.	T	.	.	.	.	.	.	.	.	.	.	.	.	.	.
753514	C	T	intergenic_region	ML0619-mtb12	intergenic_region	753514C>T		.	.	.	.	.	.	.	.	.	.	.	.	.	.	.	.	.	.	.	.	.	.	.	.	.	.	.	.	.	.	.	.	.	.	.	.	.	.	.	.	.	.
754821	C	T	intergenic_region	ML0621-ML0622	intergenic_region	754821C>T		.	.	.	.	.	.	.	.	.	.	.	.	.	.	.	.	.	.	.	.	.	.	.	.	.	.	.	.	.	.	.	.	.	.	.	.	.	.	.	.	.	.
755861	C	G	intragenic_variant	ML0623	gene_variant	755861C>G		.	.	.	.	.	.	.	.	N	.	.	.	.	.	.	.	.	.	.	.	.	.	.	.	.	.	.	.	.	.	.	.	.	.	.	.	.	.	.	.	.	.
757001	G	A	missense_variant	hrcA	CDS	232G>A	Asp78Asn	.	.	.	.	.	.	.	.	N	.	.	.	.	.	N	.	.	.	.	.	.	.	.	.	.	.	.	.	.	.	.	.	.	.	.	.	.	.	.	.	.	.
758752	G	A	missense_variant	dnaJ2	CDS	880G>A	Asp294Asn	.	.	.	.	.	.	.	.	.	.	.	N	.	.	.	.	.	.	.	.	.	.	.	.	.	.	.	.	.	.	.	.	.	.	.	.	.	.	.	.	.	.
758963	G	A	missense_variant	dnaJ2	CDS	1091G>A	Gly364Asp	.	N	N	.	.	.	.	.	N	.	.	.	.	.	.	.	.	.	.	.	.	.	.	.	.	.	.	.	.	.	.	.	.	.	.	.	.	.	.	.	.	.
759398	G	A	missense_variant	ML0626	CDS	358G>A	Gly120Arg	.	N	N	.	.	.	.	.	.	.	.	N	.	.	.	.	.	.	.	.	.	.	.	.	.	.	A	.	.	.	.	.	.	.	.	.	.	.	.	.	.	.
759487	C	T	synonymous_variant	ML0626	CDS	447C>T	Val149Val	.	N	.	.	.	.	.	.	.	.	.	N	.	.	.	.	.	.	.	.	.	.	.	.	.	.	.	.	.	.	.	.	.	.	.	.	.	.	.	.	.	.
760262	A	G	missense_variant	phoH	CDS	149A>G	Asp50Gly	.	.	.	.	.	.	.	.	.	.	.	.	.	.	.	.	.	.	.	.	.	.	.	.	.	.	.	.	.	.	.	.	.	.	.	.	.	.	.	.	.	.
762189	G	A	intragenic_variant	ML0629	gene_variant	762189G>A		.	N	.	.	.	.	.	.	.	.	.	.	.	.	N	.	.	.	.	.	.	.	.	.	.	.	.	.	.	.	.	.	.	.	.	.	.	.	.	.	.	.
763402	C	G	intergenic_region	ML0630-era	intergenic_region	763402C>G		.	.	.	.	.	.	.	.	.	.	.	.	.	.	.	.	.	.	.	.	.	.	.	.	.	.	.	.	.	.	.	.	.	.	.	.	.	.	.	.	.	.
763572	G	A	missense_variant	era	CDS	97G>A	Val33Ile	.	.	.	.	.	.	.	.	.	.	.	.	.	.	.	.	.	.	.	.	.	.	.	.	.	.	.	.	.	.	.	.	.	.	.	.	.	.	.	.	.	.
763888	C	T	missense_variant	era	CDS	413C>T	Ser138Phe	.	.	N	.	.	.	.	.	.	.	.	.	.	.	.	.	.	.	.	.	.	.	.	.	.	.	.	.	.	.	.	.	.	.	.	.	.	.	.	.	.	.
765782	C	T	intragenic_variant	amiA2	gene_variant	765782C>T		.	.	.	.	.	.	.	.	.	.	.	.	.	.	.	.	.	.	.	.	.	.	.	.	.	.	.	.	.	.	N	.	.	.	.	.	.	.	.	T	.	.
768366	C	T	intragenic_variant	ML0636	gene_variant	768366C>T		.	.	.	.	.	.	.	.	.	.	.	.	.	.	.	.	.	.	.	.	.	.	.	.	.	.	.	.	.	.	.	.	.	.	.	.	.	.	.	.	.	.
770683	G	A	synonymous_variant	uvrD2	CDS	1566G>A	Val522Val	.	N	.	.	.	.	.	.	.	.	.	.	.	.	.	.	.	.	.	.	.	.	.	.	.	.	.	.	.	.	.	.	.	.	.	.	.	.	.	.	.	.
772795	A	C	missense_variant	ML0640	CDS	695T>G	Met232Arg	.	N	.	.	.	.	.	.	.	.	.	.	.	.	.	.	.	.	.	.	.	.	.	.	.	.	.	.	.	.	.	.	.	.	.	.	.	.	.	.	.	.
772832	G	T	missense_variant	ML0640	CDS	658C>A	Gln220Lys	.	.	.	.	.	.	.	.	.	.	.	.	.	.	.	.	.	.	.	.	.	.	.	.	.	.	.	.	.	.	.	.	.	.	.	.	.	.	.	.	.	.
774289	C	T	intragenic_variant	ML0641	gene_variant	774289C>T		.	.	N	.	.	N	.	.	.	.	.	.	.	.	.	.	.	.	.	.	.	.	.	.	.	.	.	.	.	.	.	.	.	.	.	.	.	.	.	.	.	.
774704	G	A	synonymous_variant	ML0642	CDS	1242C>T	Gly414Gly	.	N	.	.	.	.	.	.	.	.	.	A	.	.	N	.	.	.	.	.	.	.	.	.	.	.	.	.	.	.	.	.	.	.	.	.	.	.	.	.	A	.
778390	G	A	synonymous_variant	ML0644	CDS	1215G>A	Lys405Lys	.	.	A	.	.	.	.	.	.	.	.	.	.	.	.	.	.	.	.	.	.	.	.	.	.	.	.	.	.	.	.	.	.	.	.	.	.	.	.	.	.	.
779155	A	C	synonymous_variant	ML0644	CDS	1980A>C	Leu660Leu	.	.	.	.	.	.	.	.	N	.	.	.	.	C	N	C	C	.	C	.	.	.	.	.	C	.	C	.	C	.	N	C	.	C	.	C	C	C	.	.	.	.
779168	G	A	missense_variant	ML0644	CDS	1993G>A	Glu665Lys	.	.	.	.	.	.	.	.	.	.	.	.	.	.	.	.	.	.	.	.	.	.	.	.	.	.	.	.	.	.	N	.	.	.	.	.	.	.	.	.	.	.
779532	C	T	missense_variant	ML0644	CDS	2357C>T	Thr786Met	.	.	.	.	.	.	.	.	.	.	.	.	.	.	T	.	.	.	.	.	.	T	.	.	.	T	.	T	.	.	.	.	T	.	T	.	.	.	.	.	.	.
779886	A	G	missense_variant	ML0644	CDS	2711A>G	Glu904Gly	.	N	.	.	.	.	.	.	.	N	.	N	.	.	.	.	.	G	.	.	.	.	.	.	.	.	.	.	.	.	.	.	.	.	.	.	.	.	.	.	.	.
779904	C	T	missense_variant	ML0644	CDS	2729C>T	Pro910Leu	.	N	.	.	.	.	.	.	.	.	.	N	.	.	.	.	.	.	.	.	.	.	.	.	.	.	.	.	.	.	.	.	.	.	.	.	.	.	.	.	.	.
780178	C	G	intergenic_region	ML0644-metU	intergenic_region	780178C>G		.	N	.	.	.	.	.	.	N	.	.	.	.	.	.	.	.	.	.	.	.	.	.	.	.	.	.	.	.	.	.	.	.	.	.	.	G	G	.	.	.	.
780223	A	G	intergenic_region	ML0644-metU	intergenic_region	780223A>G		.	.	.	.	.	.	.	.	.	.	.	.	.	.	.	.	.	.	.	.	.	G	.	.	.	.	.	G	.	.	.	.	.	.	.	.	.	.	.	.	.	.
780299	C	T	missense_variant	metU	CDS	16C>T	Leu6Phe	.	.	.	.	.	.	.	.	.	.	.	.	.	.	.	.	.	.	.	.	.	.	.	.	.	.	.	.	.	.	.	.	.	.	.	.	.	.	.	.	.	.
780341	G	A	missense_variant	metU	CDS	58G>A	Glu20Lys	.	N	.	.	.	.	.	.	N	.	.	.	.	.	N	.	.	.	.	.	.	.	.	.	.	.	.	.	.	.	.	.	.	.	.	.	.	.	.	.	.	.
784260	C	A	intragenic_variant	ML0647	gene_variant	784260C>A		.	N	.	.	.	.	A	.	N	N	.	.	.	.	.	.	.	.	.	.	.	.	.	.	.	.	.	.	.	.	.	.	.	.	.	.	.	.	.	.	.	.
784611	C	T	intragenic_variant	ML0647	gene_variant	784611C>T		.	.	.	.	.	.	.	.	.	.	.	.	.	.	.	.	.	.	.	.	.	.	.	.	.	.	.	.	.	.	.	.	.	.	.	.	.	.	.	.	.	.
786800	T	A	intragenic_variant	ML0648	gene_variant	786800T>A		.	.	.	.	.	.	.	.	.	.	.	.	.	.	N	.	.	.	.	.	.	.	.	.	.	.	.	.	.	.	.	.	.	.	.	.	.	.	.	.	.	.
787075	C	T	intragenic_variant	ML0648	gene_variant	787075C>T		.	.	.	.	.	.	.	.	.	.	.	.	.	.	.	.	.	.	.	.	.	.	.	.	.	.	.	.	.	.	.	.	.	.	.	.	.	.	.	.	.	.
787589	C	T	intragenic_variant	ML0649	gene_variant	787589C>T		.	.	.	.	.	.	.	.	.	.	.	.	.	.	.	.	.	.	.	.	.	.	.	.	.	.	.	.	.	.	.	.	.	.	.	.	.	.	.	.	.	.
790216	G	A	intragenic_variant	ML0652	gene_variant	790216G>A		.	.	.	.	.	.	.	.	.	.	.	.	.	.	.	.	.	.	.	.	.	.	.	.	.	.	.	.	.	.	.	.	.	.	.	.	.	.	.	.	.	.
790331	C	T	intragenic_variant	ML0652	gene_variant	790331C>T		.	.	.	.	.	.	.	.	.	.	.	.	.	.	.	.	.	.	.	.	.	.	.	.	.	.	.	.	.	.	.	.	.	.	.	.	.	.	.	.	.	.
790446	G	A	intragenic_variant	ML0652	gene_variant	790446G>A		.	.	.	.	.	.	.	.	.	.	.	.	.	.	.	.	.	.	.	.	.	.	.	.	.	.	.	.	.	.	.	.	.	.	.	.	.	.	.	.	.	.
791257	G	A	intragenic_variant	ML0653	gene_variant	791257G>A		.	.	.	.	.	.	.	.	.	.	.	.	.	.	.	.	.	.	.	.	.	.	.	.	.	.	.	.	.	.	.	.	.	.	.	.	.	.	.	.	.	.
795766	C	G	missense_variant	ML0659	CDS	98G>C	Gly33Ala	.	.	.	.	.	.	.	.	N	.	.	.	.	.	.	.	.	.	.	.	.	.	.	.	.	.	.	.	.	.	.	.	.	.	.	.	.	.	.	.	.	.
797974	C	T	missense_variant	fadE24	CDS	716G>A	Arg239Gln	.	N	.	.	.	.	.	.	.	.	.	.	.	.	.	.	.	.	.	.	.	.	.	.	.	.	.	.	.	.	.	.	.	.	.	.	.	.	.	.	.	.
797977	G	T	missense_variant	fadE24	CDS	713C>A	Thr238Asn	.	N	.	.	.	.	.	.	.	.	.	.	.	.	.	.	.	.	.	.	.	.	.	.	.	.	.	.	.	.	.	.	.	.	.	.	.	.	.	.	.	.
798075	G	T	missense_variant	fadE24	CDS	615C>A	Ser205Arg	.	.	.	.	.	.	.	.	.	.	.	.	.	.	.	.	.	.	.	.	.	.	.	.	.	.	.	.	.	.	.	.	.	.	.	.	.	.	.	.	.	.
798233	T	C	missense_variant	fadE24	CDS	457A>G	Thr153Ala	.	.	.	.	.	.	.	.	.	.	.	.	.	.	.	.	.	.	.	.	.	.	.	.	C	.	.	.	.	.	.	.	.	.	.	.	.	.	.	.	.	.
798237	G	A	synonymous_variant	fadE24	CDS	453C>T	Ile151Ile	.	.	.	.	.	.	.	.	.	.	.	.	.	.	.	.	.	.	.	.	.	.	.	.	.	.	.	.	.	.	.	.	.	.	.	.	.	.	.	.	.	.
799280	A	T	missense_variant	ML0662	CDS	254T>A	Phe85Tyr	.	.	.	.	.	.	.	.	.	.	.	.	.	.	.	.	.	.	.	.	.	.	.	.	.	.	.	.	.	.	.	.	.	.	.	.	.	.	.	.	.	.
800082	C	T	intergenic_region	ML0663-ML0664	intergenic_region	800082C>T		.	.	.	.	.	.	.	.	.	.	.	.	.	.	.	.	.	.	.	.	.	.	.	.	.	.	T	.	.	.	.	.	.	.	.	.	.	.	.	.	.	.
805290	C	T	intragenic_variant	ML0668	gene_variant	805290C>T		.	.	.	.	.	.	.	.	.	.	.	.	.	.	.	.	.	.	.	.	.	.	.	.	.	.	.	.	.	.	.	.	.	.	.	.	.	.	.	.	.	.
807196	C	T	missense_variant	ftsX	CDS	587C>T	Ala196Val	.	.	.	.	.	.	.	.	.	.	.	.	.	.	.	.	.	.	.	.	.	.	.	.	.	.	.	.	.	.	.	.	.	.	.	.	.	.	.	.	.	.
807258	C	G	missense_variant	ftsX	CDS	649C>G	Gln217Glu	.	N	.	.	.	.	.	.	N	.	.	.	.	.	.	.	.	.	.	.	G	.	G	.	.	.	.	.	.	.	.	.	.	.	.	.	.	.	.	.	.	.
807613	C	T	synonymous_variant	smpB	CDS	108C>T	Gly36Gly	T	T	T	.	T	T	.	T	.	T	T	.	T	.	.	.	.	.	.	.	.	.	.	.	.	.	.	.	.	.	.	.	.	.	.	.	.	.	.	.	.	T
807884	G	A	missense_variant	smpB	CDS	379G>A	Ala127Thr	.	.	.	.	.	.	.	.	N	N	.	.	.	.	.	.	.	.	.	.	.	.	.	A	.	.	.	.	.	.	.	.	.	.	.	.	.	.	.	.	.	.
809015	T	C	intergenic_region	ML0672-id466	intergenic_region	809015T>C		.	.	.	.	.	.	.	.	.	.	.	.	.	.	N	.	.	.	.	.	.	.	.	.	.	.	.	.	.	.	.	.	.	.	.	.	.	.	.	.	.	.
809458	G	A	intergenic_region	id466-ML0673	intergenic_region	809458G>A		.	.	.	.	N	A	.	.	.	.	.	.	.	.	.	.	.	.	.	.	.	.	.	.	.	.	.	.	.	.	.	.	.	.	.	.	.	.	.	.	.	.
810101	C	T	intragenic_variant	ML0673	gene_variant	810101C>T		.	.	.	.	.	.	.	.	.	.	.	.	.	.	N	.	.	.	.	.	.	.	.	.	.	.	.	.	.	.	.	.	.	.	.	.	.	.	.	.	.	.
810966	C	T	missense_variant	folD	CDS	275C>T	Thr92Ile	.	.	.	.	.	.	.	.	.	.	.	.	.	.	.	.	.	.	.	.	.	.	.	.	.	.	.	.	.	.	.	.	.	.	.	.	.	.	.	.	.	.
811418	G	A	missense_variant	folD	CDS	727G>A	Asp243Asn	.	N	.	.	.	.	.	.	.	N	.	.	.	.	.	A	.	.	A	.	.	.	.	.	A	.	.	.	.	.	.	A	.	.	.	A	.	.	.	.	.	.
812000	C	G	missense_variant	ML0676	CDS	292G>C	Ala98Pro	.	.	.	.	.	.	.	.	.	.	.	.	.	.	.	.	.	.	.	.	.	.	.	.	.	.	.	.	.	.	.	.	.	.	.	.	.	.	.	.	.	.
812629	C	T	intragenic_variant	ML0677	gene_variant	812629C>T		.	.	.	.	.	.	.	.	N	.	.	T	.	.	.	.	.	.	.	.	.	.	.	.	.	.	.	.	.	.	.	.	.	.	.	.	.	.	.	.	.	.
815477	G	A	intragenic_variant	ML0680	gene_variant	815477G>A		.	.	.	.	.	.	.	.	.	.	.	.	.	.	.	.	.	.	.	.	.	.	.	.	.	.	.	.	.	.	.	.	.	.	.	.	.	.	.	.	.	.
815702	G	A	intragenic_variant	ML0680	gene_variant	815702G>A		.	.	.	.	.	.	.	.	.	.	.	.	.	.	N	A	.	.	A	.	.	.	.	.	A	.	.	.	.	.	.	A	.	.	.	A	.	.	.	.	.	.
816835	C	T	intragenic_variant	ML0681	gene_variant	816835C>T		.	N	.	.	.	.	.	.	.	.	.	.	.	.	.	.	.	.	.	.	.	.	.	.	.	.	.	.	.	.	.	.	.	.	.	.	.	.	.	.	.	.
817228	C	T	missense_variant	metX	CDS	1030G>A	Val344Ile	.	.	.	.	.	.	.	.	N	.	.	.	.	.	.	.	.	.	.	.	.	.	.	.	.	.	.	.	.	.	.	.	.	.	.	.	.	.	.	.	.	.
818377	C	T	intragenic_variant	metC	gene_variant	818377C>T		.	.	.	.	.	.	.	.	.	.	.	.	.	.	.	.	.	.	.	.	.	.	.	.	.	.	.	.	.	.	.	.	.	.	.	.	.	.	.	.	.	.
819272	A	G	intragenic_variant	metC	gene_variant	819272A>G		.	.	.	.	.	.	.	.	.	.	.	.	.	.	.	.	.	.	.	.	.	.	.	.	.	.	.	.	.	.	.	.	.	.	G	.	.	.	.	.	.	.
821967	G	A	synonymous_variant	ML0685	CDS	124C>T	Leu42Leu	.	.	.	.	.	.	.	.	.	.	.	.	.	.	.	.	.	.	.	.	.	.	.	.	.	.	.	.	.	.	.	.	.	.	.	.	.	.	.	.	.	.
822703	C	T	missense_variant	trpS	CDS	578C>T	Ala193Val	.	.	.	T	.	.	.	.	.	.	.	.	.	.	.	.	.	.	.	.	.	.	.	.	.	.	.	.	.	.	.	.	.	.	.	.	.	.	.	.	.	.
824274	C	G	intragenic_variant	nagA	gene_variant	824274C>G		.	.	.	.	.	.	.	.	.	.	.	.	.	.	.	.	.	.	.	.	.	.	.	.	.	.	.	.	.	.	.	.	.	.	.	.	.	.	.	.	.	.
827260	G	C	intragenic_variant	sugI	gene_variant	827260G>C		C	.	.	.	.	.	.	.	.	.	.	.	.	.	.	.	.	.	.	.	.	.	.	.	.	.	.	.	.	.	.	.	.	.	.	.	.	.	.	.	.	.
827799	G	A	intergenic_region	sugI-ML0691	intergenic_region	827799G>A		.	N	.	.	.	.	.	.	.	.	.	.	.	.	.	.	.	.	.	.	.	.	.	.	.	.	.	.	.	.	.	.	.	.	.	.	N	.	.	.	.	.
829444	G	A	intergenic_region	ML0691-ML0692	intergenic_region	829444G>A		.	.	.	.	.	.	.	.	.	.	.	.	.	.	.	.	.	.	.	.	.	.	.	.	.	.	.	.	.	.	.	.	.	.	.	.	.	.	.	.	.	.
831215	G	T	intragenic_variant	sigJ	gene_variant	831215G>T		.	.	.	.	.	.	.	.	.	.	.	.	.	.	.	.	.	.	.	.	.	.	.	.	.	.	.	.	.	.	.	.	.	.	.	.	.	.	.	T	.	.
832152	T	C	intragenic_variant	ML0694	gene_variant	832152T>C		C	C	C	.	C	N	.	C	C	C	C	C	C	C	.	C	C	.	C	C	.	.	.	.	C	.	C	.	C	C	C	C	.	C	.	C	C	C	.	C	C	C
832480	C	T	intragenic_variant	ML0694	gene_variant	832480C>T		.	.	.	.	.	.	.	.	.	.	.	.	.	.	.	.	.	.	.	.	.	.	.	.	.	.	.	.	.	.	.	.	.	.	.	.	.	.	.	.	.	.
832562	G	T	intergenic_region	ML0694-ML0695	intergenic_region	832562G>T		.	.	.	.	.	.	.	.	.	.	.	.	.	.	N	.	.	.	.	.	.	.	.	.	.	.	.	.	.	.	.	.	.	.	.	.	.	.	.	.	.	.
836074	C	T	missense_variant	sdhA	CDS	347G>A	Arg116His	.	N	N	.	.	.	.	.	N	N	.	N	.	.	N	.	.	.	.	.	.	.	.	.	.	.	.	.	.	.	.	.	.	.	.	.	.	.	.	.	.	.
836098	G	A	missense_variant	sdhA	CDS	323C>T	Pro108Leu	.	N	.	.	.	.	.	.	.	.	.	.	.	.	.	.	.	.	.	.	.	.	.	.	.	.	.	.	.	.	.	.	.	.	.	.	.	.	.	.	.	.
836100	G	A	synonymous_variant	sdhA	CDS	321C>T	Thr107Thr	.	.	.	.	.	.	.	.	.	.	.	N	.	.	.	.	.	.	.	.	.	.	A	.	.	.	.	.	.	.	.	.	.	.	.	.	.	.	.	.	.	.
836567	G	A	synonymous_variant	sdhD	CDS	366C>T	Ile122Ile	.	.	.	.	.	.	.	.	N	.	.	.	.	.	N	.	.	.	.	.	.	.	.	.	.	.	.	.	.	.	.	.	.	.	.	.	.	.	.	.	.	.
836798	G	A	synonymous_variant	sdhD	CDS	135C>T	Ala45Ala	.	.	.	.	.	.	.	.	.	.	.	.	.	.	.	.	.	.	.	.	.	.	.	.	.	.	.	.	.	.	.	.	.	.	.	.	.	.	.	.	.	.
839901	G	A	intragenic_variant	ML0702	gene_variant	839901G>A		.	.	.	.	.	.	.	.	.	.	.	.	.	.	.	.	.	.	.	.	.	.	.	.	.	.	.	.	.	.	.	.	.	.	.	.	.	.	.	.	.	.
840584	A	G	intragenic_variant	ML0702	gene_variant	840584A>G		G	N	G	G	G	G	G	G	G	G	G	G	G	G	G	G	G	G	G	G	G	G	G	G	G	G	G	G	G	G	G	G	G	G	G	G	G	G	G	G	G	G
840961	G	A	missense_variant	ML0703	CDS	1193C>T	Pro398Leu	.	N	.	.	.	.	.	.	.	.	.	.	.	.	.	.	.	.	.	.	.	.	.	.	.	.	.	.	.	.	.	.	.	.	.	.	N	.	.	.	.	.
845064	C	T	missense_variant	pmmB	CDS	400G>A	Ala134Thr	.	N	N	.	.	.	.	.	N	N	.	N	.	.	.	.	.	.	.	.	.	.	.	.	.	.	.	.	.	.	.	.	.	.	.	.	.	.	.	.	.	.
848261	G	A	intragenic_variant	amiA	gene_variant	848261G>A		.	.	.	.	.	.	.	.	.	.	.	.	.	.	N	.	.	A	.	.	A	A	A	A	.	A	.	A	.	.	.	.	A	.	A	.	.	.	.	.	.	.
848291	A	G	intragenic_variant	amiA	gene_variant	848291A>G		.	.	.	.	.	.	.	.	.	.	.	.	.	.	.	.	.	.	.	.	.	.	.	.	.	.	.	.	.	.	.	.	.	.	.	.	.	.	.	.	.	.
848849	C	T	intergenic_region	amiA-ML0710	intergenic_region	848849C>T		.	.	.	.	.	.	.	.	.	.	.	.	.	.	.	.	.	.	.	.	.	.	.	.	.	.	.	.	.	.	.	.	.	.	.	.	.	.	.	.	.	.
850550	G	A	intragenic_variant	lpdA	gene_variant	850550G>A		.	N	.	.	.	.	.	.	.	.	.	.	.	.	N	.	.	.	.	.	.	.	.	.	.	.	.	.	.	.	.	.	.	.	.	.	.	.	.	.	.	.
852286	T	C	synonymous_variant	glpD	CDS	339T>C	His113His	.	.	.	.	.	.	.	.	.	.	.	.	.	.	.	.	.	.	.	.	.	.	.	.	.	.	.	.	.	.	.	.	.	.	.	.	.	.	.	.	.	.
852358	C	G	synonymous_variant	glpD	CDS	411C>G	Gly137Gly	.	.	.	.	.	.	.	.	N	.	.	.	.	.	.	.	.	.	.	.	.	.	.	.	.	.	.	.	.	.	.	.	.	.	.	.	.	.	.	.	.	.
853213	C	T	synonymous_variant	glpD	CDS	1266C>T	Gly422Gly	.	.	.	.	.	.	.	.	.	.	.	N	.	.	.	.	.	.	.	.	.	.	.	.	.	.	.	.	.	.	.	.	.	.	.	.	.	.	.	.	.	.
853292	C	T	missense_variant	glpD	CDS	1345C>T	His449Tyr	.	.	.	.	.	.	.	.	.	.	.	T	.	.	.	.	.	.	.	.	.	.	.	.	.	.	.	.	.	.	.	.	.	.	.	.	.	.	.	.	.	.
855081	G	A	synonymous_variant	lpqC	CDS	306G>A	Gly102Gly	.	.	.	.	.	.	.	.	.	.	.	.	.	.	.	.	.	.	.	.	.	.	.	.	.	.	.	.	.	.	.	.	.	.	.	.	.	.	.	A	.	.
855414	C	T	synonymous_variant	lpqC	CDS	639C>T	Thr213Thr	.	.	.	.	.	.	.	.	.	.	.	.	.	.	N	.	.	.	.	.	.	.	.	.	.	.	.	.	.	.	.	.	.	.	.	.	.	.	.	.	.	.
859130	T	C	intragenic_variant	lhr	gene_variant	859130T>C		.	N	.	.	.	.	.	.	.	.	.	.	.	.	C	.	.	.	.	.	.	C	.	.	.	.	.	C	.	.	.	.	.	.	C	.	.	.	.	.	.	.
863052	G	A	intragenic_variant	ML0719	gene_variant	863052G>A		.	.	.	.	.	.	.	.	.	.	.	.	.	.	.	.	.	.	.	.	.	.	.	.	.	.	A	.	.	.	.	.	.	.	.	.	.	.	.	.	.	.
863532	G	T	intragenic_variant	ML0720	gene_variant	863532G>T		.	.	.	.	.	.	.	.	.	.	.	.	.	.	N	.	.	.	.	.	.	.	.	.	.	.	.	.	.	.	.	.	.	.	.	.	.	.	.	.	.	.
865771	G	A	intragenic_variant	ML0723	gene_variant	865771G>A		.	.	.	.	.	.	.	.	.	.	.	.	.	.	.	.	.	.	.	.	.	.	.	.	.	.	.	.	.	.	.	.	.	.	.	.	.	.	.	.	.	.
865864	T	A	intragenic_variant	ML0723	gene_variant	865864T>A		.	.	.	.	.	.	.	.	.	.	.	.	.	.	.	.	.	.	.	.	.	.	.	.	.	.	.	.	.	.	.	.	.	.	.	.	.	.	.	.	.	.
866543	C	T	intragenic_variant	rsbW	gene_variant	866543C>T		.	.	.	.	.	.	.	.	.	.	.	.	.	.	N	.	.	.	.	.	.	.	.	.	.	.	.	.	.	.	.	.	.	.	.	.	.	.	.	.	.	.
869066	C	T	missense_variant	bccA	CDS	427G>A	Asp143Asn	.	N	.	.	.	.	.	.	.	N	.	.	.	.	.	.	.	.	.	.	.	.	.	.	.	.	.	.	.	.	.	.	.	.	.	.	.	.	.	.	.	.
870381	G	A	missense_variant	sseA	CDS	538C>T	Leu180Phe	.	N	.	.	.	.	.	.	.	.	.	.	.	.	.	.	.	.	.	.	.	.	.	.	.	.	.	.	.	.	.	.	.	.	.	.	.	.	.	.	.	.
871694	C	G	missense_variant	maf	CDS	67G>C	Asp23His	.	.	.	.	.	.	.	.	.	.	.	.	.	.	N	G	.	.	G	.	.	.	.	.	G	.	.	.	.	.	.	G	.	.	.	.	.	.	.	.	.	.
873316	G	A	synonymous_variant	accD5	CDS	342C>T	Ser114Ser	.	N	.	.	.	.	.	.	.	.	.	.	.	.	.	.	.	.	.	.	.	.	.	.	.	.	.	.	.	.	.	.	.	.	.	.	.	.	.	.	.	.
874923	C	T	missense_variant	ML0733	CDS	247C>T	Leu83Phe	.	.	.	.	.	.	.	.	.	.	.	.	.	.	.	.	.	.	.	.	.	.	.	.	.	.	.	.	T	.	.	.	.	.	.	.	.	.	.	.	.	.
875024	A	G	synonymous_variant	ML0733	CDS	348A>G	Val116Val	.	.	.	.	.	.	.	.	.	.	.	.	.	G	N	G	G	.	G	.	.	.	.	.	G	.	G	.	G	.	G	G	.	G	.	G	G	G	.	.	.	.
877843	G	A	intergenic_region	purE-fadE25	intergenic_region	877843G>A		.	.	.	.	.	.	.	.	.	.	.	.	.	.	.	.	.	.	.	.	.	.	.	.	.	.	.	.	.	.	.	.	.	.	.	.	.	.	.	.	.	.
877852	G	C	intergenic_region	purE-fadE25	intergenic_region	877852G>C		.	.	.	.	.	.	.	.	.	.	.	.	.	.	.	.	.	.	.	.	.	.	.	.	.	.	.	.	.	.	.	.	.	.	.	.	.	.	.	.	.	.
878028	G	A	missense_variant	fadE25	CDS	176G>A	Gly59Asp	.	.	.	.	.	.	.	.	.	.	.	.	.	.	N	.	.	.	.	.	.	.	.	.	.	.	.	.	.	.	.	.	.	.	.	.	.	.	.	.	.	.
878370	C	T	missense_variant	fadE25	CDS	518C>T	Thr173Ile	.	.	.	.	.	.	.	.	.	.	.	.	.	.	.	.	.	.	.	.	.	.	.	.	.	.	.	.	.	.	.	.	.	.	.	.	.	.	.	.	.	.
878501	C	T	missense_variant	fadE25	CDS	649C>T	Pro217Ser	.	.	.	.	.	.	.	.	.	.	.	.	.	.	N	.	.	.	.	.	.	.	.	.	.	.	.	.	.	.	.	.	.	.	.	.	.	.	.	.	.	.
878760	C	T	missense_variant	fadE25	CDS	908C>T	Ala303Val	.	.	.	.	.	.	.	.	.	.	.	.	.	.	.	.	.	.	.	.	.	.	.	.	.	.	.	.	.	.	.	.	.	.	.	.	.	.	T	.	.	.
879854	G	A	intragenic_variant	pstC	gene_variant	879854G>A		.	.	.	.	.	.	.	.	.	.	.	.	.	.	.	.	.	.	.	.	.	.	.	.	.	.	.	.	.	.	N	.	.	.	.	.	.	.	.	.	.	.
881107	A	G	intragenic_variant	phoS1	gene_variant	881107A>G		.	N	.	.	.	.	.	.	.	.	.	.	.	.	N	.	.	.	.	.	.	.	.	.	.	.	.	.	.	.	.	.	.	.	.	.	.	.	.	.	.	.
881596	G	A	intragenic_variant	phoS1	gene_variant	881596G>A		.	.	.	.	.	.	.	.	N	.	.	.	.	.	.	.	.	.	.	.	.	.	.	.	.	.	.	.	.	.	.	.	.	.	.	.	.	.	.	.	.	.
881941	C	T	intragenic_variant	pstB	gene_variant	881941C>T		.	.	N	.	.	.	.	.	.	.	.	.	.	.	.	.	.	.	.	.	.	.	.	.	.	.	.	.	.	.	.	.	.	.	.	.	.	.	.	.	.	.
882517	C	T	intragenic_variant	pstB	gene_variant	882517C>T		.	.	.	.	.	.	.	.	.	.	.	T	.	.	.	.	.	.	.	.	.	.	.	.	.	.	.	.	.	.	.	.	.	.	.	.	.	.	.	.	.	.
886998	T	G	intergenic_region	ML0744-ML0745	intergenic_region	886998T>G		.	.	.	.	.	.	.	.	.	.	.	.	.	.	.	.	.	.	.	.	.	.	.	.	.	.	.	.	.	.	.	.	.	.	.	.	.	.	.	.	.	.
887627	T	C	intragenic_variant	ML0745	gene_variant	887627T>C		.	.	.	.	.	.	.	.	N	.	.	.	C	.	.	.	.	.	.	.	.	.	.	.	.	.	.	.	.	.	.	.	.	.	.	.	.	.	.	.	.	C
888934	C	A	missense_variant	ctpC	CDS	2037G>T	Met679Ile	.	.	.	.	.	.	.	.	.	.	.	N	.	.	.	.	.	.	.	.	.	.	.	.	.	.	.	.	.	.	.	.	.	.	.	.	.	.	.	.	.	.
888972	C	T	missense_variant	ctpC	CDS	1999G>A	Gly667Arg	.	.	.	.	.	.	.	.	.	.	.	N	.	.	.	.	.	.	.	.	.	.	.	.	.	.	.	.	.	.	.	.	.	.	.	.	.	.	T	.	.	.
889482	G	A	synonymous_variant	ctpC	CDS	1489C>T	Leu497Leu	.	.	.	.	.	.	.	.	.	.	.	N	.	.	A	.	.	A	.	.	A	A	A	A	.	A	.	A	.	.	.	.	A	.	A	.	.	.	.	.	.	.
890227	G	A	synonymous_variant	ctpC	CDS	744C>T	Asp248Asp	.	.	.	.	.	.	.	.	.	.	.	.	.	.	.	.	.	.	.	.	.	.	.	.	.	.	.	.	.	.	.	.	.	.	.	.	.	.	.	.	.	.
890453	A	G	missense_variant	ctpC	CDS	518T>C	Val173Ala	G	N	G	G	G	G	G	G	G	G	G	G	G	G	N	G	G	G	G	G	G	G	G	G	G	G	G	G	G	G	G	G	G	G	G	G	G	G	G	G	G	G
890726	G	A	missense_variant	ctpC	CDS	245C>T	Ala82Val	.	.	.	.	.	.	.	.	.	.	.	.	.	.	.	.	.	.	.	.	.	.	.	.	.	.	.	.	.	.	.	.	.	.	.	.	.	.	.	.	.	.
891080	G	T	synonymous_variant	ML0748	CDS	180C>A	Ala60Ala	.	N	.	.	.	.	.	.	N	N	.	.	.	.	.	.	.	.	.	.	.	.	.	.	.	.	.	.	.	.	.	.	.	.	.	.	.	.	.	.	.	.
891321	G	T	intergenic_region	ML0748-ML0749	intergenic_region	891321G>T		.	.	.	.	.	.	.	.	.	.	.	.	.	.	.	.	.	.	.	.	.	.	.	.	.	.	.	.	.	.	N	.	.	.	.	.	.	.	.	.	.	.
891446	G	A	intragenic_variant	ML0749	gene_variant	891446G>A		.	.	.	.	.	.	.	.	.	.	.	.	.	.	.	.	.	.	.	.	.	.	.	.	.	.	.	.	.	.	.	.	.	.	.	.	.	.	.	.	.	.
891999	G	A	intragenic_variant	ML0749	gene_variant	891999G>A		.	N	.	.	.	.	.	.	.	.	.	.	.	.	.	.	.	.	.	.	.	.	.	.	.	.	.	.	.	.	.	.	.	.	.	.	.	.	.	.	.	.
892339	G	A	synonymous_variant	ML0750	CDS	1194C>T	Ser398Ser	.	.	.	.	.	.	.	.	.	.	.	.	.	.	.	.	.	.	.	.	.	.	.	.	.	.	.	.	.	.	N	.	.	.	.	.	.	.	.	.	.	.
893652	C	T	missense_variant	rmlD	CDS	32C>T	Thr11Ile	.	N	.	.	.	.	.	.	.	.	.	N	.	.	N	.	.	.	.	.	.	.	T	.	.	.	.	.	.	.	.	.	.	.	.	.	.	.	.	.	.	.
896448	A	G	synonymous_variant	rmlA2	CDS	972A>G	Gly324Gly	.	.	.	.	.	.	.	.	.	.	.	.	.	.	.	.	.	.	.	.	.	.	.	.	.	.	G	.	.	.	.	.	.	.	.	.	.	.	.	.	.	.
902543	C	T	synonymous_variant	ML0759	CDS	360G>A	Gly120Gly	.	N	.	.	.	.	.	.	.	.	.	.	.	.	.	.	.	.	.	.	.	.	.	.	.	.	.	.	.	.	.	.	.	.	.	.	.	.	.	.	.	.
904824	G	C	synonymous_variant	manB	CDS	150G>C	Val50Val	C	N	C	C	C	C	C	C	C	C	C	C	C	C	N	C	C	C	C	C	C	C	C	C	C	C	C	C	C	C	C	C	C	C	C	C	C	C	C	C	C	C
906453	G	A	missense_variant	ML0764	CDS	376G>A	Ala126Thr	.	N	N	.	.	.	.	N	N	N	N	N	.	.	.	.	.	.	.	.	.	.	.	.	.	.	.	.	.	.	.	.	.	.	.	.	N	.	.	.	N	.
906512	T	C	synonymous_variant	ML0764	CDS	435T>C	Arg145Arg	.	N	N	.	.	.	N	.	N	N	N	N	.	.	.	.	.	.	.	.	.	.	.	.	.	.	.	.	.	.	N	.	.	.	.	.	.	.	.	.	.	.
909038	G	C	intragenic_variant	ML0766	gene_variant	909038G>C		.	N	.	.	.	.	.	.	.	.	.	.	.	.	.	.	.	.	.	.	.	.	.	.	.	.	.	.	.	.	.	.	.	.	.	.	.	.	.	C	.	.
909176	C	T	intragenic_variant	ML0766	gene_variant	909176C>T		.	N	.	.	.	.	.	.	.	.	.	.	.	.	.	.	.	.	.	.	.	.	.	.	.	.	.	.	.	.	.	.	.	.	.	.	.	.	.	.	.	.
910013	G	A	intragenic_variant	ML0767	gene_variant	910013G>A		.	.	.	.	.	.	.	.	.	.	.	.	.	.	.	.	.	.	.	.	.	.	.	.	.	.	.	.	.	.	.	.	.	.	.	.	.	.	.	.	.	A
910699	G	A	intragenic_variant	ML0767	gene_variant	910699G>A		.	N	.	.	.	.	.	.	.	.	.	.	.	.	.	.	.	.	.	.	.	.	.	.	.	.	.	.	.	.	.	.	.	.	.	.	.	.	.	.	.	.
910896	C	T	intragenic_variant	ML0767	gene_variant	910896C>T		.	.	.	.	.	.	.	.	.	.	.	.	.	.	.	.	.	.	.	.	.	.	.	.	.	.	.	.	.	.	.	.	.	.	.	.	.	.	.	.	.	.
911276	A	G	intragenic_variant	ML0767	gene_variant	911276A>G		.	.	.	.	.	.	.	.	.	.	.	.	.	.	.	.	.	.	.	.	.	.	.	.	.	.	.	.	.	.	.	.	.	.	.	.	.	.	.	.	.	.
913053	C	T	intragenic_variant	ML0770	gene_variant	913053C>T		.	.	.	.	.	.	.	.	.	.	.	.	.	.	N	.	.	.	.	.	T	.	T	.	.	.	.	.	.	.	.	.	.	.	.	.	.	.	.	.	.	.
913205	C	T	intragenic_variant	ML0770	gene_variant	913205C>T		.	.	.	.	.	.	.	.	.	.	.	.	.	.	.	.	.	.	.	.	.	.	.	.	.	.	.	.	.	.	.	.	.	.	.	.	.	.	.	.	.	.
913565	G	C	intergenic_region	ML0770-sahH	intergenic_region	913565G>C		.	.	.	.	.	.	.	.	.	.	.	.	.	.	.	.	.	.	.	.	.	.	.	.	.	.	.	.	.	.	.	.	.	.	.	.	.	.	.	.	.	.
919058	G	A	missense_variant	lpqB	CDS	691G>A	Gly231Ser	.	.	N	.	.	.	.	.	.	.	.	A	.	.	.	.	.	.	.	.	.	.	.	.	.	.	.	.	.	.	.	.	.	.	.	.	.	.	.	.	.	.
919482	G	C	missense_variant	lpqB	CDS	1115G>C	Gly372Ala	.	N	.	.	.	.	.	.	.	.	.	.	.	.	N	.	.	.	.	.	.	.	.	.	.	.	.	.	.	.	.	.	.	.	.	.	.	.	.	.	.	.
921523	C	T	missense_variant	ML0778	CDS	571C>T	Leu191Phe	.	.	.	.	.	.	.	.	N	.	.	.	.	.	.	.	.	.	.	.	.	.	.	.	.	.	.	.	.	.	.	.	.	.	.	.	.	.	.	.	.	.
923839	G	A	synonymous_variant	secA	CDS	2118G>A	Gly706Gly	.	.	N	.	.	.	.	.	.	.	.	.	.	.	.	.	.	.	.	.	.	.	.	.	.	.	.	.	.	.	.	.	.	.	.	.	.	.	.	.	.	.
924598	A	G	intergenic_region	secA-ML0780	intergenic_region	924598A>G		.	.	.	.	.	.	.	.	.	.	.	.	.	.	.	.	.	.	.	.	.	.	.	.	.	.	.	.	.	.	.	.	.	.	.	.	.	.	G	.	.	.
924954	T	G	intragenic_variant	ML0780	gene_variant	924954T>G		.	.	.	.	.	.	.	.	.	.	.	.	.	.	N	.	.	.	.	.	.	.	.	.	.	.	.	.	.	.	.	.	.	.	.	.	.	.	.	.	.	.
926751	C	T	missense_variant	ML0782	CDS	584C>T	Ala195Val	.	N	.	.	.	.	.	.	.	.	.	.	.	.	.	.	.	.	.	.	.	.	.	.	.	.	.	.	.	.	.	.	.	.	.	.	.	.	.	.	.	.
926861	G	A	missense_variant	ML0782	CDS	694G>A	Val232Met	.	.	.	.	.	.	.	.	.	.	.	.	.	.	N	.	.	.	.	.	.	.	.	.	.	.	.	.	.	.	N	.	.	.	.	.	.	.	.	.	.	.
927841	G	A	intragenic_variant	ML0783	gene_variant	927841G>A		.	.	.	.	.	.	.	.	.	.	.	.	.	.	.	.	.	.	.	.	.	.	.	.	.	.	.	.	.	.	.	.	.	.	.	.	.	.	.	.	.	.
928633	C	G	intragenic_variant	ML0784	gene_variant	928633C>G		.	.	.	.	.	.	.	.	.	.	.	.	.	.	.	.	.	.	.	.	.	.	.	.	.	.	.	G	.	.	.	.	.	.	.	.	.	.	.	.	.	.
929055	C	T	intragenic_variant	ML0785	gene_variant	929055C>T		.	.	.	.	.	.	.	.	.	.	.	.	.	.	.	.	.	.	.	.	.	.	.	.	.	.	.	.	.	.	.	.	.	.	.	.	.	.	.	.	.	.
930890	C	T	intergenic_region	ML0787-ML0788	intergenic_region	930890C>T		.	N	.	.	.	.	.	.	.	.	.	.	.	.	.	.	.	.	.	.	.	.	.	.	.	.	.	.	.	.	.	.	.	.	.	.	.	.	.	.	.	.
931378	C	T	intragenic_variant	ML0788	gene_variant	931378C>T		.	.	.	.	.	.	.	.	.	.	.	.	.	.	.	.	.	.	.	.	.	.	.	.	.	.	.	.	.	.	.	.	.	.	.	.	.	.	.	.	.	.
931817	G	A	intragenic_variant	ML0788	gene_variant	931817G>A		.	.	.	.	.	.	.	.	.	.	.	.	.	.	.	.	.	.	.	.	.	.	.	.	.	.	.	.	.	.	.	.	.	.	.	.	.	.	.	.	.	.
934281	G	C	intragenic_variant	ML0790	gene_variant	934281G>C		.	.	.	.	.	.	.	.	.	.	.	.	.	.	.	.	.	.	.	.	.	C	.	.	.	.	.	.	.	.	.	.	.	.	.	.	.	.	.	.	.	.
938372	C	T	intragenic_variant	ML0794	gene_variant	938372C>T		.	.	.	.	.	.	.	.	.	.	.	.	.	.	.	.	.	.	.	.	.	.	.	.	.	.	.	.	.	.	.	.	.	.	.	.	.	.	.	T	.	.
938787	T	G	intragenic_variant	ML0794	gene_variant	938787T>G		.	.	.	.	.	.	.	.	.	.	.	.	.	.	.	.	.	.	.	.	.	.	.	.	.	.	.	.	.	.	.	.	.	.	.	.	.	.	.	.	.	.
939377	C	T	intragenic_variant	atsD	gene_variant	939377C>T		.	N	.	.	.	.	.	.	.	.	.	.	.	.	.	.	.	.	.	.	.	.	.	.	.	.	.	.	.	.	.	.	.	.	.	.	.	.	.	.	.	.
942640	C	T	intergenic_region	ML0796-PPE	intergenic_region	942640C>T		.	.	.	.	.	.	.	.	N	.	.	T	.	.	.	.	.	.	.	.	.	.	.	.	.	.	.	.	.	.	.	.	.	.	.	.	.	.	.	.	.	.
942756	G	A	intergenic_region	ML0796-PPE	intergenic_region	942756G>A		.	.	.	.	.	.	.	.	N	.	.	.	.	.	.	.	.	.	.	.	.	.	.	.	.	.	.	.	.	.	.	.	.	.	.	.	.	.	.	.	.	.
947813	G	A	stop_gained	ML0798	CDS	490C>T	Gln164*	.	.	.	.	.	.	.	.	.	.	.	.	.	.	.	.	.	.	.	.	.	.	.	.	.	.	.	.	.	.	.	.	.	.	.	.	.	.	.	.	.	.
949139	C	T	missense_variant	ML0799	CDS	310G>A	Ala104Thr	.	N	.	.	.	.	.	.	N	.	.	.	.	.	N	.	.	.	.	.	.	.	.	.	.	.	.	.	.	.	.	.	.	.	.	.	.	.	.	.	.	.
950200	G	A	intragenic_variant	ML0800	gene_variant	950200G>A		.	N	.	.	.	.	.	.	.	.	.	.	.	.	.	.	.	.	.	.	.	.	.	.	.	.	.	.	.	.	N	.	.	.	.	.	.	.	.	.	.	.
950361	C	T	intergenic_region	ML0800-sigH	intergenic_region	950361C>T		.	.	.	.	.	.	.	.	.	.	.	.	.	.	.	.	.	.	.	.	.	.	.	.	.	.	.	.	.	.	.	.	.	.	.	.	.	.	.	.	.	.
951578	G	A	intergenic_region	ML0802A-ML0802	intergenic_region	951578G>A		.	.	.	.	.	.	.	.	.	.	.	.	.	A	.	.	A	.	.	.	.	.	.	.	.	.	.	.	.	.	.	.	.	.	.	.	.	.	.	.	.	.
953441	C	G	missense_variant	ML0803	CDS	1339C>G	Gln447Glu	.	.	.	.	.	.	.	.	.	.	.	.	.	.	.	.	.	.	.	.	.	.	.	.	.	.	.	.	.	.	.	.	.	.	.	.	.	.	.	.	.	.
953582	C	G;T	missense_variant	ML0803	CDS	1480C>G;1480C>T	Arg494Gly;Arg494Trp	.	N	.	G	.	.	.	.	.	.	.	.	.	.	.	.	.	.	.	.	.	.	.	.	.	.	.	.	.	.	.	.	.	.	.	.	.	.	G	.	.	.
953590	C	T	synonymous_variant	ML0803	CDS	1488C>T	Ala496Ala	.	N	.	.	.	.	.	.	N	.	.	.	.	.	.	.	.	.	.	.	.	.	.	.	.	.	.	.	.	.	.	.	.	.	.	.	.	.	.	.	.	.
954037	C	G	intergenic_region	whiB1-ML0805	intergenic_region	954037C>G		.	N	.	.	.	.	.	.	.	.	.	.	.	.	.	.	.	.	.	.	.	.	.	.	.	.	.	.	.	.	.	.	.	.	.	.	.	.	.	.	.	.
954663	T	C	intragenic_variant	ML0805	gene_variant	954663T>C		.	N	.	.	.	.	.	.	N	.	.	C	.	.	.	.	.	.	.	.	.	.	.	.	.	.	.	.	.	.	.	.	.	.	.	.	.	.	.	.	N	.
955616	G	A	synonymous_variant	ML0806	CDS	411G>A	Val137Val	.	N	.	.	.	.	.	.	.	.	.	.	.	.	.	.	.	.	.	.	.	.	.	.	.	.	.	.	.	.	.	.	.	.	.	.	.	.	.	.	.	.
956123	G	A	intergenic_region	ML0807-entC	intergenic_region	956123G>A		.	.	.	.	.	.	.	.	.	.	.	.	.	.	.	.	.	.	.	.	.	.	.	.	.	.	.	.	.	.	.	.	.	.	.	.	.	.	.	.	.	.
956143	G	A	intergenic_region	ML0807-entC	intergenic_region	956143G>A		.	.	.	.	.	.	.	.	.	.	.	.	.	.	.	.	.	.	.	.	.	.	.	.	.	.	.	.	.	.	.	.	.	.	.	.	.	.	.	.	.	.
957142	A	G	synonymous_variant	entC	CDS	174T>C	Ser58Ser	.	.	.	.	.	.	.	.	.	.	.	.	.	.	N	.	.	.	.	.	.	.	.	.	.	.	.	.	.	.	.	.	.	.	.	.	.	.	.	.	.	.
958023	C	T	intergenic_region	entC-ML0809	intergenic_region	958023C>T		.	.	.	.	.	.	.	.	.	.	.	.	.	.	.	.	.	.	.	.	.	.	.	.	.	.	.	.	.	.	.	.	.	.	.	.	.	.	.	.	.	.
958115	G	A	intergenic_region	entC-ML0809	intergenic_region	958115G>A		.	.	.	.	.	.	.	.	.	.	.	.	.	.	.	.	.	.	.	.	.	.	.	.	.	.	.	.	.	.	.	.	.	.	.	.	.	.	.	.	.	.
962717	C	T	missense_variant	ML0813	CDS	578G>A	Cys193Tyr	.	.	.	.	.	.	.	.	.	.	.	.	.	.	.	.	.	.	.	.	.	.	.	.	.	.	.	.	.	.	.	.	.	.	.	.	.	.	.	.	.	.
963155	A	G	missense_variant	ML0813	CDS	140T>C	Ile47Thr	.	N	.	.	.	.	.	.	.	.	.	.	.	.	.	.	.	.	.	.	.	.	.	G	.	.	.	.	.	.	.	.	.	.	.	.	.	.	.	.	.	.
963156	T	A	missense_variant	ML0813	CDS	139A>T	Ile47Phe	.	N	.	.	.	.	.	.	.	.	.	.	.	.	.	.	.	.	.	.	.	.	.	A	.	.	.	.	.	.	.	.	.	.	.	.	.	.	.	.	.	.
963339	C	T	intergenic_region	ML0813-ML0814	intergenic_region	963339C>T		.	.	.	.	.	.	.	.	.	.	.	.	.	.	.	.	.	.	.	.	.	.	.	.	.	.	.	.	.	.	.	.	.	.	.	.	.	.	.	.	.	.
964628	C	T	intergenic_region	ML0815-ML0816	intergenic_region	964628C>T		.	N	.	.	.	.	.	.	N	.	.	.	.	.	.	.	.	.	.	.	.	.	.	.	.	.	.	.	.	.	.	.	.	.	.	.	.	.	.	.	.	.
966690	G	C	missense_variant	moeZ	CDS	761G>C	Arg254Thr	.	.	.	.	.	.	.	.	N	.	.	.	.	.	.	.	.	.	.	.	.	.	.	.	.	.	.	.	.	.	.	.	.	.	.	.	.	.	.	.	.	.
968005	G	A	synonymous_variant	ML0818	CDS	834G>A	Ser278Ser	.	N	.	.	.	.	.	.	.	.	.	.	.	.	.	.	.	.	.	.	.	.	.	.	.	.	.	.	.	.	.	.	.	.	.	.	.	.	.	.	.	.
968881	G	A	intragenic_variant	lipV	gene_variant	968881G>A		.	N	.	.	.	.	.	.	.	.	.	.	.	.	.	.	.	.	.	.	.	.	.	.	.	.	.	.	.	.	.	.	.	.	.	.	.	.	.	.	.	.
970688	C	G	intragenic_variant	ML0821	gene_variant	970688C>G		.	.	.	.	.	.	.	.	.	.	.	.	.	.	.	.	.	.	.	.	.	.	.	G	.	.	.	.	.	.	.	.	.	.	.	.	.	.	.	.	.	.
972005	T	G	intragenic_variant	ML0821	gene_variant	972005T>G		G	G	G	.	G	N	.	G	G	G	G	G	G	G	N	G	G	.	G	G	.	.	.	.	G	.	G	.	G	G	G	G	.	G	.	G	G	G	.	G	G	G
973057	C	T	intragenic_variant	ML0822	gene_variant	973057C>T		.	.	.	.	.	.	.	.	.	.	.	.	.	.	.	.	.	.	.	.	.	.	.	.	.	.	.	.	.	.	.	.	.	.	.	.	.	.	.	.	.	.
977377	G	A	intergenic_region	ML0823-furB	intergenic_region	977377G>A		N	N	N	N	N	N	N	N	N	N	N	N	N	N	N	N	N	N	N	N	N	N	N	N	N	N	N	N	N	N	N	N	N	N	N	N	N	N	N	A	N	N
977985	C	T	missense_variant	furB	CDS	194G>A	Arg65His	.	.	.	.	.	.	.	.	.	.	.	.	.	.	N	.	.	.	.	.	.	.	T	.	.	.	.	.	.	.	.	.	.	.	.	.	.	.	.	.	.	.
978001	T	C	missense_variant	furB	CDS	178A>G	Met60Val	.	.	.	.	.	.	.	.	.	.	.	.	.	.	N	.	.	.	.	.	.	.	.	.	.	.	.	.	.	.	.	.	.	.	.	.	.	.	.	.	.	.
978006	G	A	missense_variant	furB	CDS	173C>T	Ala58Val	.	.	.	.	.	.	.	.	.	.	.	.	.	.	N	.	.	.	.	.	.	A	.	.	.	A	.	A	.	.	.	.	A	.	A	.	.	.	.	.	.	.
978085	G	A	missense_variant	furB	CDS	94C>T	Leu32Phe	.	N	.	A	.	.	.	.	.	.	.	.	.	.	.	.	.	.	.	.	.	.	.	.	.	.	.	.	.	.	.	.	.	.	.	.	.	.	.	.	.	.
978343	G	A	missense_variant	ML0825	CDS	332C>T	Ser111Phe	.	N	.	.	.	.	.	.	.	.	.	.	.	.	.	.	.	.	.	.	.	.	.	.	.	.	.	.	.	.	.	.	.	.	.	.	.	.	.	.	.	.
978624	G	A	synonymous_variant	ML0825	CDS	51C>T	Thr17Thr	.	.	.	.	.	.	.	.	.	.	.	.	.	.	.	.	.	.	.	.	.	.	.	.	.	.	.	.	.	.	.	.	.	.	.	.	.	.	.	.	.	.
978737	C	T	intergenic_region	ML0825-glyS	intergenic_region	978737C>T		.	.	.	.	.	.	.	.	.	.	.	.	.	.	N	.	.	.	.	.	.	.	.	.	.	.	.	.	.	.	.	.	.	.	.	.	.	.	.	.	.	.
978857	C	T	missense_variant	glyS	CDS	17C>T	Ala6Val	.	.	.	.	.	.	.	.	.	.	.	.	.	.	N	.	.	.	.	.	.	.	.	.	.	T	.	.	.	.	.	.	.	.	.	.	.	.	.	.	.	.
981132	C	T	intergenic_region	glyS-ML0827	intergenic_region	981132C>T		.	.	.	.	.	.	.	.	.	.	.	.	.	.	.	.	.	.	.	.	.	.	.	.	.	.	.	.	.	.	.	.	.	.	.	.	.	.	.	.	.	.
983574	A	C	intergenic_region	ML0828-plcB	intergenic_region	983574A>C		.	.	.	.	.	.	.	.	N	.	.	.	.	.	.	.	.	.	.	.	.	.	.	.	.	.	.	.	.	.	.	.	.	.	.	.	.	.	.	.	.	.
984686	C	G	intragenic_variant	ML0830	gene_variant	984686C>G		.	N	.	.	.	.	.	.	.	.	.	.	.	.	.	.	.	.	.	.	.	.	.	.	.	.	.	.	.	.	.	.	.	.	.	.	.	.	.	.	.	.
985599	C	T	intragenic_variant	ML0830	gene_variant	985599C>T		.	.	.	.	.	.	.	.	.	.	.	.	.	.	.	.	.	.	.	.	.	.	.	.	.	.	.	.	.	.	.	.	.	.	.	.	.	.	.	.	.	.
986851	G	T	synonymous_variant	dgt	CDS	378G>T	Val126Val	.	.	.	.	.	.	.	.	.	.	.	.	.	.	N	.	.	.	.	.	.	.	.	.	.	.	.	.	.	.	.	.	.	.	.	.	.	.	.	.	.	.
992960	G	A	intergenic_region	mez-ML0836	intergenic_region	992960G>A		.	.	.	.	.	.	.	.	.	.	.	.	.	.	.	.	.	.	.	.	.	.	.	.	.	.	.	.	.	.	.	.	.	.	.	.	.	.	.	.	.	.
993377	G	A	intergenic_region	mez-ML0836	intergenic_region	993377G>A		.	N	N	.	.	.	.	.	.	N	.	A	.	.	.	.	.	.	.	.	.	.	.	.	.	.	.	.	.	.	.	.	.	.	.	.	.	.	.	.	.	.
994899	T	G	intergenic_region	ML0837-cysE	intergenic_region	994899T>G		.	.	.	.	.	.	.	.	.	.	.	.	.	.	N	.	.	.	.	.	.	.	.	.	.	.	.	.	.	.	.	.	.	.	.	.	.	.	.	.	.	.
996119	A	C	missense_variant	cysE	CDS	235T>G	Phe79Val	.	.	.	.	.	.	.	.	N	.	.	N	.	.	.	.	.	.	.	.	.	.	.	.	.	.	.	.	.	.	.	.	.	.	.	.	.	.	.	.	.	.
996757	C	T	missense_variant	cysK	CDS	532G>A	Gly178Arg	.	.	.	.	.	.	.	.	.	.	.	.	.	.	N	.	.	.	.	.	.	.	.	.	.	.	.	.	.	.	.	.	.	.	.	.	.	.	.	.	.	.
997702	C	T	synonymous_variant	ML0840	CDS	888G>A	Glu296Glu	.	.	.	.	.	.	.	.	.	.	.	.	.	.	.	.	.	.	.	.	.	.	.	.	.	.	.	.	.	.	.	.	.	.	.	.	.	.	.	.	.	.
997947	C	T	missense_variant	ML0840	CDS	643G>A	Val215Ile	.	.	.	.	.	.	.	.	.	.	.	.	.	.	.	.	.	.	.	.	.	.	.	.	.	.	.	.	.	.	.	.	.	.	.	.	.	.	.	.	.	.
1003995	G	T	synonymous_variant	narK	CDS	1437G>T	Ala479Ala	.	N	.	.	.	.	.	.	.	.	.	.	.	.	.	.	.	.	.	.	.	.	.	.	.	.	.	.	.	.	.	.	.	.	.	.	.	.	.	.	.	.
1004152	G	T	missense_variant	ML0845	CDS	530C>A	Thr177Lys	.	.	.	.	.	.	.	.	.	.	.	.	.	.	N	.	.	.	.	.	.	.	.	.	.	.	.	.	.	.	.	.	.	.	.	.	.	.	.	.	.	.
1004509	G	T	missense_variant	ML0845	CDS	173C>A	Ser58Tyr	.	.	.	.	.	.	N	.	.	.	.	.	.	T	N	T	T	.	T	.	.	.	.	.	T	.	T	.	T	.	T	T	.	T	.	T	T	T	.	.	.	.
1006694	C	T	synonymous_variant	ML0848	CDS	789C>T	Asp263Asp	.	N	.	.	.	.	.	.	.	.	.	.	.	.	.	.	.	.	.	.	.	.	.	.	.	.	.	.	.	.	.	.	.	.	.	.	.	.	.	.	.	.
1007582	G	A	missense_variant	ML0848	CDS	1677G>A	Met559Ile	.	.	.	.	.	.	.	.	.	.	.	.	.	.	.	.	.	.	.	.	.	.	.	.	.	.	.	.	.	.	.	.	.	.	.	.	.	.	.	.	.	.
1007919	G	A	missense_variant	ML0848	CDS	2014G>A	Gly672Ser	.	N	.	.	.	.	.	.	.	.	.	N	.	.	.	.	.	.	.	.	.	.	.	.	.	.	.	.	.	.	.	.	.	.	.	.	.	.	.	.	.	.
1008104	C	T	missense_variant	ML0849	CDS	28C>T	His10Tyr	.	.	.	.	.	.	.	.	.	.	.	.	.	.	.	.	.	.	.	.	.	.	.	.	.	.	.	.	.	.	.	.	.	.	.	.	.	.	.	.	.	.
1008155	G	C	missense_variant	ML0849	CDS	79G>C	Gly27Arg	.	.	.	.	.	.	.	.	.	.	.	.	.	.	.	.	.	C	.	.	.	.	.	.	.	.	.	.	.	.	.	.	.	.	.	.	.	.	.	.	.	.
1008847	G	C	synonymous_variant	ML0849	CDS	771G>C	Ala257Ala	.	.	.	.	.	.	.	.	.	.	.	.	.	.	.	.	.	.	.	.	C	.	.	.	.	.	.	.	.	.	.	.	.	.	.	.	.	.	.	.	.	.
1008959	G	A	intergenic_region	ML0849-ltp1	intergenic_region	1008959G>A		.	.	.	.	.	.	.	.	.	.	.	A	.	.	.	.	.	.	.	.	.	.	.	.	.	.	.	.	.	.	.	.	.	.	.	.	.	.	.	.	.	.
1009526	T	C	intergenic_region	ML0849-ltp1	intergenic_region	1009526T>C		N	N	N	N	N	N	N	N	N	N	N	N	N	N	N	N	N	N	N	N	N	N	N	N	N	N	N	N	N	N	N	N	N	N	N	N	N	N	N	.	N	N
1009760	T	C	intergenic_region	ML0849-ltp1	intergenic_region	1009760T>C		N	.	N	.	.	N	N	.	N	.	.	.	N	.	N	.	.	.	.	.	N	.	.	C	.	.	.	.	.	.	N	.	.	.	C	.	.	.	N	.	.	.
1010172	G	T	intragenic_variant	ltp1	gene_variant	1010172G>T		.	.	.	.	.	.	.	.	.	.	.	.	.	.	.	.	.	.	.	.	T	.	.	.	.	.	.	.	.	.	.	.	.	.	.	.	.	.	.	.	.	.
1011769	C	T	intragenic_variant	sirR	gene_variant	1011769C>T		.	.	.	.	.	.	.	.	.	.	.	.	.	.	.	.	.	.	.	.	.	.	.	.	.	.	.	.	.	.	.	.	.	.	.	.	.	.	.	.	.	.
1012293	C	T	synonymous_variant	ribF	CDS	159C>T	Arg53Arg	.	N	.	.	.	.	.	.	.	.	.	.	.	.	.	.	.	.	.	.	.	.	.	.	.	.	.	.	.	.	.	.	.	.	.	.	.	.	.	.	.	.
1014905	G	A	missense_variant	gpsI	CDS	1067G>A	Gly356Asp	.	N	.	.	.	.	.	.	.	.	.	A	.	.	N	.	.	.	.	.	.	.	.	.	.	.	.	.	.	.	.	.	.	.	.	.	.	.	.	.	.	.
1015758	G	A	synonymous_variant	gpsI	CDS	1920G>A	Val640Val	.	.	.	.	.	.	.	.	.	.	.	.	.	.	.	.	.	.	.	.	.	.	.	.	.	.	.	.	.	.	.	.	.	.	.	.	.	.	.	A	.	.
1017407	G	A	missense_variant	pepR	CDS	1159G>A	Glu387Lys	.	.	.	.	.	.	.	.	.	.	.	A	.	.	.	.	.	.	.	.	.	.	.	.	.	.	.	.	.	.	.	.	.	.	.	.	.	.	.	.	A	.
1019236	G	A	intergenic_region	ML0856-ML0857	intergenic_region	1019236G>A		N	N	N	N	N	N	N	N	N	N	N	N	N	N	N	N	N	N	N	N	N	N	N	N	N	N	N	N	N	N	N	N	N	N	N	N	N	N	N	.	N	N
1020171	A	G	missense_variant	ML0857	CDS	272T>C	Ile91Thr	.	.	.	.	.	N	.	.	.	.	.	.	.	.	.	.	.	.	.	.	.	.	.	.	.	.	.	.	.	.	.	.	.	.	.	.	.	.	.	.	.	.
1020193	C	T	missense_variant	ML0857	CDS	250G>A	Gly84Ser	.	.	.	.	.	.	.	.	.	N	.	.	.	.	.	.	.	.	.	.	T	.	.	.	.	.	.	.	.	.	.	.	.	.	.	.	.	.	.	.	.	.
1022098	A	C	missense_variant	lipB	CDS	20T>G	Ile7Ser	.	N	.	.	.	.	.	.	N	.	.	N	.	.	.	.	.	.	.	.	.	.	.	.	.	.	.	.	.	.	.	.	.	.	.	.	.	.	.	.	.	.
1024451	G	A	missense_variant	dlaT	CDS	263C>T	Ala88Val	.	N	.	.	.	.	.	.	.	N	.	N	.	.	.	.	.	.	.	.	.	.	.	.	.	.	.	.	.	.	.	.	.	.	.	.	.	.	.	.	.	.
1025142	C	T	missense_variant	ephD	CDS	190C>T	Arg64Cys	.	.	.	.	.	.	.	.	.	.	.	.	.	.	.	.	.	.	.	.	.	.	.	.	.	.	.	.	.	.	.	.	.	.	.	.	.	.	.	.	.	.
1027044	C	T	synonymous_variant	ML0863	CDS	144C>T	Gly48Gly	.	N	.	.	.	.	.	.	.	.	.	.	.	.	.	.	.	.	.	.	.	.	.	.	.	.	.	.	.	.	.	.	.	.	.	.	.	.	.	.	.	.
1027337	C	T	synonymous_variant	pepA	CDS	1524G>A	Val508Val	.	N	.	.	.	.	.	.	.	.	.	.	.	.	.	.	.	.	.	.	.	.	.	.	.	.	.	.	.	.	.	.	.	.	.	.	.	.	.	.	.	.
1030811	G	A	missense_variant	ilvE	CDS	631G>A	Ala211Thr	.	N	N	.	.	.	.	.	N	N	.	.	.	.	.	.	.	.	.	.	.	.	.	.	.	.	.	.	.	.	.	.	.	.	.	.	.	.	.	.	.	.
1032522	A	G	missense_variant	cobT	CDS	590T>C	Phe197Ser	.	.	.	.	.	.	.	.	N	.	.	.	.	.	.	.	.	.	.	.	.	.	.	.	.	.	.	.	.	.	.	.	.	.	.	.	.	.	.	.	.	.
1033386	A	C	missense_variant	ML0869	CDS	190T>G	Leu64Val	.	.	.	.	.	.	.	.	.	.	.	.	.	.	.	.	.	.	.	.	.	.	.	.	.	.	.	.	.	.	.	.	.	.	.	.	.	.	.	.	.	.
1037678	C	T	synonymous_variant	asnB	CDS	1962G>A	Leu654Leu	.	N	.	.	N	.	.	T	.	T	T	.	T	.	.	.	.	.	.	.	.	.	.	.	.	.	.	.	.	.	.	.	.	.	.	.	.	.	.	.	.	T
1038669	C	T	missense_variant	asnB	CDS	971G>A	Arg324Gln	.	.	.	.	.	.	.	.	.	.	.	.	.	.	.	.	.	.	.	.	.	.	.	.	.	.	.	.	.	.	.	.	.	.	.	.	.	.	.	.	.	.
1039576	G	A	synonymous_variant	asnB	CDS	64C>T	Leu22Leu	.	.	.	.	.	.	A	.	.	.	.	.	.	.	.	.	.	.	.	.	.	.	.	.	.	.	.	.	.	.	.	.	.	.	.	.	.	.	.	.	.	.
1040884	T	G	intergenic_region	ctaC-ML0876	intergenic_region	1040884T>G		.	.	.	.	.	.	.	.	.	.	.	.	.	.	.	.	.	.	.	.	.	.	.	.	.	.	.	.	.	.	.	.	.	.	.	.	.	.	.	.	.	.
1040904	C	T	synonymous_variant	ML0876	CDS	9C>T	Ile3Ile	.	.	.	.	.	.	.	.	.	.	.	.	.	.	.	.	.	.	.	.	.	.	.	.	.	.	.	.	.	.	.	.	.	.	.	.	.	.	.	.	.	.
1047102	G	A	synonymous_variant	ctaE	CDS	426C>T	Ala142Ala	.	.	.	.	.	.	.	.	.	.	.	.	.	.	.	.	.	.	.	.	.	.	.	.	.	.	.	.	.	.	N	.	.	.	.	.	.	.	.	.	.	.
1049362	C	T	intragenic_variant	ML0884	gene_variant	1049362C>T		.	.	.	.	.	.	.	.	.	.	.	.	.	.	.	.	.	.	.	T	.	.	.	.	.	.	.	.	.	T	.	.	.	.	.	.	.	.	.	.	.	.
1051106	C	T	synonymous_variant	ML0885	CDS	144C>T	Asn48Asn	.	.	.	.	.	.	.	.	.	.	.	.	.	.	.	.	.	.	.	.	.	.	.	.	.	.	.	.	.	.	.	.	.	.	.	.	.	.	.	.	.	.
1054139	C	G	missense_variant	ML0887	CDS	947G>C	Arg316Pro	.	N	N	.	.	.	.	.	N	N	.	.	.	.	G	.	.	.	.	.	.	G	.	.	.	G	.	G	.	.	.	.	G	.	G	.	.	.	.	.	.	.
1056594	A	G	synonymous_variant	ML0890	CDS	354A>G	Ser118Ser	.	.	.	.	.	.	.	.	.	.	.	N	.	.	.	.	.	.	.	.	.	.	.	.	.	.	.	.	.	.	.	.	.	.	.	.	.	.	.	.	.	.
1058290	C	A	missense_variant	ML0892	CDS	328C>A	His110Asn	.	.	.	.	.	.	.	.	.	.	.	.	.	.	.	.	.	.	.	.	.	.	.	.	.	.	.	.	.	.	.	.	.	.	.	.	.	.	.	.	.	.
1059469	G	A	synonymous_variant	ML0893	CDS	523C>T	Leu175Leu	.	.	.	.	.	.	.	.	.	.	.	.	.	.	.	.	.	.	.	.	.	.	.	.	.	.	.	.	.	.	.	.	.	.	.	.	.	.	.	.	.	.
1061926	G	A	missense_variant	aroG	CDS	340G>A	Ala114Thr	.	N	.	.	.	.	.	.	.	.	.	.	.	.	.	.	.	.	.	.	.	.	.	.	.	.	.	.	.	.	N	.	.	.	.	.	.	.	.	.	.	.
1063852	C	T	synonymous_variant	ML0897	CDS	339G>A	Val113Val	.	N	N	.	.	.	.	.	N	N	N	N	.	.	.	.	.	.	.	.	.	.	.	T	.	.	.	.	.	.	.	.	.	.	.	.	.	.	.	.	.	.
1064570	G	A	synonymous_variant	ML0898	CDS	228G>A	Leu76Leu	.	.	.	.	.	.	.	.	.	.	.	.	.	.	N	.	.	.	.	.	.	.	.	.	.	.	.	.	.	.	.	.	.	.	.	.	.	.	.	.	.	.
1067080	A	G	intragenic_variant	idsA2	gene_variant	1067080A>G		.	.	.	.	.	.	.	.	.	.	.	.	.	.	N	.	.	.	.	.	.	.	.	.	.	.	.	.	.	.	.	.	.	.	.	.	.	.	.	.	.	.
1067418	C	T	intergenic_region	idsA2-ML0901	intergenic_region	1067418C>T		.	.	.	.	.	.	.	.	.	.	.	.	.	.	.	.	.	.	.	.	.	.	.	.	.	.	.	.	.	.	.	.	.	.	.	.	.	.	.	.	.	.
1069087	A	G	synonymous_variant	ML0902	CDS	144T>C	Pro48Pro	.	.	.	.	.	.	.	.	.	.	.	.	.	.	.	.	.	.	.	.	.	.	.	.	.	.	.	.	.	.	.	.	.	.	.	.	.	.	.	.	.	.
1069840	C	T	missense_variant	ML0903	CDS	95G>A	Arg32Gln	.	.	.	.	.	.	.	.	.	.	.	.	.	.	.	.	.	.	.	.	.	.	.	.	.	.	.	.	.	.	.	.	.	.	.	.	.	.	T	.	.	.
1069954	T	C	intergenic_region	ML0903-ML0904	intergenic_region	1069954T>C		.	.	.	.	.	.	.	.	.	.	.	.	.	.	.	.	.	.	.	.	.	.	.	.	.	.	.	.	.	.	.	.	.	.	.	.	.	.	.	.	.	.
1070051	C	T	intergenic_region	ML0903-ML0904	intergenic_region	1070051C>T		.	.	.	.	.	.	.	.	.	.	.	.	.	.	.	.	.	.	.	.	.	.	.	.	.	.	.	.	.	.	.	.	.	.	.	.	.	.	.	.	.	.
1073596	G	A	missense_variant	ML0907	CDS	895G>A	Ala299Thr	.	N	.	.	.	.	.	.	N	.	.	N	.	.	N	.	.	.	.	.	.	.	.	.	.	.	.	.	.	.	.	.	.	.	.	.	.	.	.	.	.	.
1073641	C	T	synonymous_variant	ML0907	CDS	940C>T	Leu314Leu	.	N	N	.	.	.	.	.	N	N	.	N	.	.	N	.	.	.	.	.	.	.	.	.	.	.	.	.	.	.	.	.	.	.	.	.	.	.	.	.	.	.
1076949	G	C	missense_variant	murE	CDS	949G>C	Val317Leu	.	N	.	.	.	.	.	.	N	.	.	N	.	.	.	.	.	.	.	.	.	.	.	.	.	.	.	.	.	.	.	.	.	.	.	.	.	.	.	C	.	.
1077190	A	G	missense_variant	murE	CDS	1190A>G	Asp397Gly	.	.	.	.	.	.	.	.	.	.	.	N	.	.	.	.	.	.	.	.	.	.	.	.	.	.	.	.	.	.	.	.	.	.	.	.	.	.	.	.	.	.
1079551	C	T	missense_variant	mraY	CDS	412C>T	Arg138Cys	.	.	.	.	.	.	.	.	N	.	.	.	.	.	.	.	.	.	.	.	.	.	.	.	.	.	.	.	.	.	.	.	.	.	.	.	.	.	.	.	.	.
1079902	A	G	missense_variant	mraY	CDS	763A>G	Ile255Val	.	G	N	.	G	N	.	G	.	G	G	.	G	.	.	.	.	.	.	.	.	.	.	.	.	.	.	.	.	.	.	.	.	.	.	.	.	.	.	.	.	G
1081267	A	G	synonymous_variant	murD	CDS	1047A>G	Val349Val	.	.	.	.	.	.	.	.	.	.	.	.	.	.	.	.	.	.	.	.	.	.	.	.	.	.	.	.	.	.	.	.	.	.	.	.	.	.	.	.	.	.
1081456	G	A	synonymous_variant	murD	CDS	1236G>A	Glu412Glu	.	.	.	.	.	.	.	.	.	.	.	.	.	.	.	.	.	.	.	.	.	.	.	.	.	.	.	.	.	.	.	.	.	.	.	.	.	.	.	.	.	.
1086140	G	T	missense_variant	ML0916	CDS	136G>T	Ala46Ser	.	.	.	.	.	.	.	.	.	.	.	N	.	.	.	.	.	.	.	.	.	.	.	.	.	.	.	.	.	.	.	.	.	.	.	.	.	.	.	.	.	.
1086337	C	T	synonymous_variant	ML0916	CDS	333C>T	Ala111Ala	.	.	.	.	.	.	.	.	.	.	.	N	.	.	.	.	.	.	.	.	.	.	.	.	.	.	.	.	.	.	.	.	.	.	.	.	.	.	.	.	.	.
1087165	G	A	intergenic_region	ML0916-ftsZ	intergenic_region	1087165G>A		.	.	.	.	.	.	.	.	.	.	.	.	.	.	.	.	.	.	.	.	.	.	.	.	.	.	.	.	.	.	.	.	.	.	.	.	.	.	.	.	.	.
1087397	T	C	synonymous_variant	ftsZ	CDS	102T>C	Gly34Gly	C	C	C	C	C	C	C	C	C	C	C	C	C	C	C	C	C	C	C	C	C	C	C	C	C	C	C	C	C	C	C	C	C	C	C	C	C	C	C	C	C	C
1089199	A	G	missense_variant	ML0918	CDS	742A>G	Met248Val	.	.	.	.	.	.	.	.	N	.	.	.	.	.	.	.	.	.	.	.	.	.	.	.	.	.	.	.	.	.	.	.	.	.	.	.	.	.	.	.	.	.
1089560	T	C	synonymous_variant	ML0919	CDS	357T>C	Thr119Thr	.	N	.	.	.	.	.	.	.	.	.	.	.	.	.	.	.	.	.	.	.	.	.	.	.	.	.	.	.	.	.	.	.	.	.	.	.	.	.	.	.	.
1090700	C	T	intergenic_region	ML0920-ML0921	intergenic_region	1090700C>T		.	.	.	.	.	.	.	.	N	.	.	.	.	.	.	.	.	.	.	.	.	.	.	.	.	.	.	.	.	.	.	.	.	.	.	.	.	.	.	.	.	.
1091716	C	T	synonymous_variant	ag84	CDS	369C>T	Leu123Leu	.	.	.	.	N	T	.	.	.	.	.	.	.	.	.	.	.	.	.	.	.	.	.	.	.	.	.	.	.	.	.	.	.	.	.	.	.	.	.	.	.	.
1092198	A	G	intergenic_region	ag84-ML0923	intergenic_region	1092198A>G		.	.	.	.	.	.	.	.	.	.	.	.	.	.	.	.	.	.	.	.	.	.	.	.	.	.	.	.	.	.	.	.	.	.	.	.	.	.	.	.	.	.
1093114	C	G	intergenic_region	ML0924-glnA	intergenic_region	1093114C>G		N	N	.	.	.	.	N	.	N	.	.	N	N	.	N	.	.	.	.	N	N	.	.	.	.	.	.	.	.	N	N	.	.	.	.	.	N	N	.	.	.	.
1093117	G	T	intergenic_region	ML0924-glnA	intergenic_region	1093117G>T		N	N	.	.	.	.	N	.	N	N	.	N	N	.	N	.	.	.	.	N	N	.	.	.	.	.	.	.	.	N	N	.	.	.	.	.	N	N	.	.	.	.
1093123	T	G	intergenic_region	ML0924-glnA	intergenic_region	1093123T>G		N	N	N	.	N	.	N	.	N	N	.	N	N	.	N	.	.	.	.	N	N	.	.	.	.	.	.	.	.	N	N	.	.	N	.	.	N	N	.	.	.	.
1093438	T	C	intergenic_region	ML0924-glnA	intergenic_region	1093438T>C		N	N	N	N	N	N	N	N	N	N	N	N	N	N	N	N	N	N	N	N	N	N	N	N	N	N	N	N	N	N	N	N	N	N	N	N	N	N	N	N	N	N
1096632	C	T	synonymous_variant	ML0927	CDS	201G>A	Pro67Pro	.	N	.	.	.	.	.	.	.	.	.	.	.	.	.	.	.	.	.	.	.	.	.	T	.	.	.	.	.	.	.	.	.	.	.	.	.	.	.	.	.	.
1097388	A	G	intergenic_region	ML0927-ML0928	intergenic_region	1097388A>G		N	N	N	N	N	N	N	N	N	N	N	N	N	N	N	N	N	N	N	N	N	N	N	N	N	N	N	N	N	N	N	N	N	N	N	N	N	N	N	N	N	N
1097397	A	G	intergenic_region	ML0927-ML0928	intergenic_region	1097397A>G		N	N	N	N	N	N	N	N	N	N	N	N	N	N	N	N	N	N	N	N	N	N	N	N	N	N	N	N	N	N	N	N	N	N	N	N	N	N	N	N	N	N
1097704	C	G	intergenic_region	ML0927-ML0928	intergenic_region	1097704C>G		N	.	.	.	.	.	N	.	.	.	.	.	.	.	.	.	.	.	.	.	.	.	.	G	.	.	.	.	.	.	.	.	.	.	.	.	.	.	.	G	.	.
1099959	T	C	intragenic_variant	ML0930	gene_variant	1099959T>C		.	.	.	.	.	.	.	.	.	.	.	.	.	C	N	C	C	.	C	.	.	.	.	.	C	.	C	.	C	.	C	C	.	C	.	C	C	C	.	.	.	.
1102899	G	T	intragenic_variant	ML0933	gene_variant	1102899G>T		.	N	N	.	.	.	.	.	.	N	.	.	.	.	T	.	.	.	.	.	.	T	.	.	.	T	.	T	.	.	.	.	T	.	T	.	.	.	.	.	.	.
1103021	G	A	intragenic_variant	ML0933	gene_variant	1103021G>A		.	.	.	.	.	.	.	.	.	.	.	.	.	.	.	.	.	.	.	.	.	.	.	.	.	.	.	.	.	.	.	.	.	.	.	.	.	.	.	.	.	.
1104232	C	G	intragenic_variant	ML0934	gene_variant	1104232C>G		G	G	G	.	G	G	.	G	.	G	G	G	G	G	N	G	G	.	G	.	.	.	.	.	G	.	G	.	G	.	G	G	.	G	.	G	G	G	.	G	G	G
1105763	G	T	intergenic_region	ML0934-ML0935	intergenic_region	1105763G>T		.	.	.	.	.	.	T	.	.	.	.	.	.	.	.	.	.	.	.	.	.	.	.	.	.	.	.	.	.	.	.	.	.	.	.	.	.	.	.	.	.	.
1111331	A	C	intragenic_variant	ML0941	gene_variant	1111331A>C		.	.	.	.	.	.	.	.	.	.	.	.	.	.	.	.	.	.	.	.	.	.	.	.	.	.	.	.	.	.	.	.	.	.	.	.	.	.	.	.	.	.
1112362	A	G	intragenic_variant	ML0942	gene_variant	1112362A>G		.	.	.	.	.	.	.	.	.	.	.	.	.	.	.	.	.	.	.	.	.	.	.	.	.	.	.	.	.	.	.	.	.	.	.	.	.	.	.	.	.	.
1112481	G	A	intergenic_region	ML0942-zwf	intergenic_region	1112481G>A		.	.	.	.	.	.	.	.	.	.	.	.	.	A	.	.	A	.	.	.	.	.	.	.	.	.	.	.	.	.	.	.	.	.	.	.	.	.	.	.	.	.
1112670	C	A	intergenic_region	ML0942-zwf	intergenic_region	1112670C>A		.	.	.	.	.	.	.	.	.	.	.	.	.	.	.	.	.	.	.	.	.	.	.	.	.	.	.	.	.	.	.	.	.	.	A	.	.	.	.	.	.	.
1113923	A	G	intragenic_variant	zwf	gene_variant	1113923A>G		.	.	.	.	.	.	.	.	.	.	.	G	.	.	N	.	.	.	.	.	.	.	.	.	.	.	.	.	.	.	.	.	.	.	.	.	.	.	.	.	G	.
1115046	A	G	intragenic_variant	gnd2	gene_variant	1115046A>G		.	.	.	.	.	.	.	.	.	.	.	.	.	.	.	.	.	.	.	.	.	.	.	.	.	.	.	.	.	.	.	.	.	.	.	.	.	.	.	.	.	.
1116205	G	A	intergenic_region	ML0945-ML0946	intergenic_region	1116205G>A		.	.	.	.	.	.	.	.	.	.	.	.	.	.	.	.	.	.	.	.	.	.	.	.	.	.	.	.	.	.	.	.	.	.	.	.	.	.	.	.	.	.
1118502	A	G	intragenic_variant	ML0948	gene_variant	1118502A>G		.	.	.	.	.	.	.	.	.	.	.	.	.	.	.	.	.	.	.	.	.	.	.	.	.	.	.	.	.	.	.	.	.	.	.	.	.	.	.	.	.	.
1119314	C	T	missense_variant	ML0950	CDS	42G>A	Met14Ile	.	.	.	.	.	.	.	.	.	.	.	T	.	.	N	.	.	.	.	.	.	.	.	.	.	.	.	.	.	.	.	.	.	.	.	.	.	.	.	.	.	.
1120609	C	T	intragenic_variant	ML0952	gene_variant	1120609C>T		.	.	.	.	.	.	.	.	.	.	.	.	.	.	.	.	.	.	.	.	.	.	.	.	.	.	.	.	.	.	.	.	.	.	.	.	.	.	T	.	.	.
1121776	G	A	intergenic_region	ML0952-ML0953	intergenic_region	1121776G>A		.	.	.	.	.	.	.	.	.	.	.	.	.	.	.	.	.	.	.	.	.	.	.	.	.	.	.	.	.	.	.	.	.	.	.	.	.	.	.	.	.	.
1123066	A	G	missense_variant	ppdK	CDS	1757T>C	Met586Thr	.	.	.	.	.	.	.	.	.	.	.	.	.	.	.	.	.	.	.	.	.	.	.	.	.	.	.	.	.	.	.	.	.	.	.	.	.	.	.	.	.	.
1123570	G	A	missense_variant	ppdK	CDS	1253C>T	Thr418Met	.	.	.	.	.	.	.	.	.	.	.	N	.	.	.	.	.	.	.	.	.	.	.	.	.	.	.	.	.	.	.	.	.	.	.	.	.	.	.	.	.	.
1127700	C	T	intragenic_variant	ML0960	gene_variant	1127700C>T		.	N	.	.	.	.	.	.	.	.	.	.	.	.	.	.	.	.	.	.	.	.	.	.	.	.	.	.	.	.	.	.	.	.	.	.	.	.	.	.	.	.
1127748	T	A	intergenic_region	ML0960-metE	intergenic_region	1127748T>A		.	N	.	.	.	.	.	.	.	.	.	.	.	.	.	.	.	.	.	.	.	.	.	.	.	.	.	.	.	.	.	.	.	.	.	.	.	.	.	.	.	.
1130267	G	A	intergenic_region	metE-ML0962	intergenic_region	1130267G>A		.	.	.	.	.	.	.	.	.	.	.	.	.	.	.	.	.	.	.	.	.	.	.	.	.	.	.	.	.	.	.	.	.	.	.	.	.	.	.	A	.	.
1130274	G	A	intergenic_region	metE-ML0962	intergenic_region	1130274G>A		.	.	.	.	.	.	.	.	N	.	.	.	.	.	.	.	.	.	.	.	.	.	.	.	.	.	.	.	.	.	.	.	.	.	.	.	.	.	.	.	.	.
1132070	G	T	intergenic_region	ML0964-ML0965	intergenic_region	1132070G>T		.	.	.	T	.	.	.	.	.	.	.	.	.	.	.	.	.	.	.	.	.	.	.	.	.	.	.	.	.	.	.	.	.	.	.	.	.	.	.	.	.	.
1132949	C	T	intergenic_region	ML0964-ML0965	intergenic_region	1132949C>T		.	.	.	.	.	.	.	.	.	.	.	.	.	.	.	.	.	.	.	.	.	.	.	.	.	.	.	.	.	.	.	.	.	.	.	.	.	.	.	.	.	.
1133492	T	G	intergenic_region	ML0964-ML0965	intergenic_region	1133492T>G		G	N	N	.	G	N	.	G	.	G	G	.	G	.	.	.	.	.	.	.	.	.	.	.	.	.	.	.	.	.	.	.	.	.	.	.	.	.	.	G	.	G
1135030	A	G	intragenic_variant	ML0966	gene_variant	1135030A>G		.	.	.	.	.	.	.	.	.	.	.	.	.	.	N	.	.	.	.	.	.	.	.	.	.	.	.	.	.	.	.	.	.	.	.	.	.	.	.	.	.	.
1136146	C	T	intragenic_variant	ML0967	gene_variant	1136146C>T		.	.	.	.	.	.	.	.	.	.	.	.	.	.	.	.	.	.	.	.	.	.	.	.	.	.	.	.	.	.	.	.	.	.	.	.	.	.	.	.	.	.
1136166	C	T	intragenic_variant	ML0967	gene_variant	1136166C>T		.	.	.	.	.	.	.	.	.	.	.	.	.	.	.	T	.	.	T	.	.	.	.	.	T	.	.	.	.	.	.	T	.	.	.	T	.	.	.	.	.	.
1136635	C	T	intergenic_region	ML0967-ML0968	intergenic_region	1136635C>T		.	.	.	.	.	.	.	.	N	.	.	.	.	.	.	.	.	.	.	.	.	.	.	.	.	.	.	.	.	.	.	.	.	.	.	.	.	.	.	.	.	.
1137356	C	A	intergenic_region	ML0968-ML0969	intergenic_region	1137356C>A		.	.	.	.	.	.	.	.	.	.	.	.	.	.	.	.	.	.	.	.	.	.	.	.	.	.	.	.	.	.	.	.	.	.	.	.	.	.	.	.	.	.
1137803	G	A	intragenic_variant	ML0969	gene_variant	1137803G>A		.	.	.	.	.	.	.	.	.	.	.	.	.	.	A	.	.	.	.	.	.	A	.	.	.	A	.	A	.	.	.	.	A	.	A	.	.	.	.	.	.	.
1138632	G	T	intragenic_variant	ML0970	gene_variant	1138632G>T		.	.	.	.	.	.	.	.	.	.	.	.	.	.	.	.	.	.	.	.	.	.	.	.	.	.	.	.	.	.	.	.	.	.	.	.	.	.	.	.	.	.
1139017	T	G	intragenic_variant	ML0970	gene_variant	1139017T>G		.	N	N	.	.	.	.	.	N	.	.	.	.	.	.	.	.	.	.	G	.	.	.	.	.	.	.	.	.	G	.	.	.	.	.	.	.	.	.	.	.	.
1139781	G	A	intergenic_region	ML0970-ML0971	intergenic_region	1139781G>A		.	.	N	.	.	.	.	.	N	.	.	.	.	.	.	.	.	.	.	.	.	.	.	.	.	.	.	.	.	.	.	.	.	.	.	.	.	.	.	.	.	.
1139955	C	T	intergenic_region	ML0970-ML0971	intergenic_region	1139955C>T		.	.	.	.	.	.	.	.	.	.	.	.	.	.	.	.	.	.	.	.	.	.	.	.	.	.	.	.	.	.	.	.	.	.	.	.	.	.	.	.	.	.
1143274	G	T	intragenic_variant	ML0974	gene_variant	1143274G>T		.	.	.	.	.	.	.	.	N	.	.	.	.	.	.	.	.	.	.	.	.	.	.	.	.	.	.	.	.	.	.	.	.	.	.	.	.	.	.	.	.	.
1143336	A	G	intragenic_variant	ML0975	gene_variant	1143336A>G		.	.	.	.	.	.	.	.	.	.	.	.	.	.	.	.	.	.	.	.	.	.	.	.	.	.	.	.	.	.	.	.	.	.	.	.	.	.	.	.	.	.
1143423	T	C	intragenic_variant	ML0975	gene_variant	1143423T>C		C	C	C	C	C	C	C	C	C	C	C	C	C	C	C	C	C	C	C	C	C	C	C	C	C	C	C	C	C	C	C	C	C	C	C	C	C	C	C	C	C	C
1143812	G	A	intragenic_variant	ML0975	gene_variant	1143812G>A		.	.	.	.	.	.	N	.	.	.	.	.	.	.	N	.	.	.	.	.	.	.	.	.	.	.	.	.	.	.	N	.	.	.	.	.	.	.	.	.	.	.
1146873	G	C	missense_variant	ftsK	CDS	2378G>C	Arg793Pro	.	.	.	.	.	.	.	.	.	.	.	N	.	.	C	.	.	.	.	.	.	C	.	.	.	C	.	C	.	.	.	.	C	.	C	.	.	.	.	.	.	.
1147262	C	T	missense_variant	ML0978	CDS	447G>A	Met149Ile	.	.	.	.	.	.	.	.	.	.	.	N	.	.	N	.	.	.	.	.	.	.	.	.	.	.	.	.	.	.	.	.	.	.	.	.	.	.	.	.	.	.
1147526	G	A	synonymous_variant	ML0978	CDS	183C>T	His61His	.	.	.	.	.	.	.	.	.	.	.	.	.	.	.	.	.	.	.	.	.	.	.	.	.	.	.	.	.	.	.	.	.	.	.	.	.	.	.	.	.	.
1149142	C	A	intragenic_variant	ML0981	gene_variant	1149142C>A		.	N	.	.	.	.	.	.	N	.	.	.	.	.	.	.	.	.	.	.	.	.	.	.	.	.	.	.	.	.	.	.	.	.	.	.	.	.	.	.	.	.
1149607	T	C	intragenic_variant	ML0981	gene_variant	1149607T>C		.	.	.	.	.	.	.	.	.	.	.	.	.	.	.	.	.	.	.	.	.	.	.	.	.	.	.	.	.	.	.	.	.	.	.	.	.	.	.	.	.	.
1149816	C	T	intragenic_variant	ML0982	gene_variant	1149816C>T		.	.	.	.	.	.	.	.	.	.	.	.	.	.	.	.	.	.	.	.	.	.	.	.	.	.	.	.	.	.	.	.	.	.	.	.	.	.	.	.	.	.
1151605	G	A	synonymous_variant	ML0985	CDS	96G>A	Gly32Gly	.	N	.	.	.	.	.	.	.	N	.	.	.	.	.	.	.	.	.	.	.	.	.	.	.	.	.	.	.	.	.	.	.	.	.	.	.	.	.	.	.	.
1154522	G	A	synonymous_variant	recA	CDS	1467G>A	Ala489Ala	.	.	.	.	.	.	.	.	.	.	.	.	.	.	.	.	.	.	.	.	.	.	.	.	.	.	.	.	.	.	.	.	.	.	.	.	.	.	.	.	.	.
1155582	T	G	synonymous_variant	recX	CDS	426T>G	Ala142Ala	G	G	G	G	G	G	G	G	G	G	G	N	G	G	G	G	G	G	G	G	G	G	G	G	G	G	G	G	G	G	G	G	G	G	G	G	G	G	G	G	G	G
1156432	C	T	synonymous_variant	ML0989	CDS	702C>T	Arg234Arg	.	.	.	.	.	.	.	.	.	.	.	.	.	.	.	.	.	.	.	.	.	.	.	.	.	.	.	.	.	.	.	.	.	.	.	.	.	.	.	.	.	.
1157484	C	T	synonymous_variant	ML0990	CDS	204C>T	Asp68Asp	.	.	.	.	.	.	.	.	.	.	.	.	.	.	.	.	.	.	.	.	.	.	.	.	.	.	.	.	.	.	.	.	.	.	.	.	.	.	.	.	.	.
1157523	G	A	synonymous_variant	ML0990	CDS	243G>A	Leu81Leu	.	.	.	.	.	.	.	.	.	.	.	.	.	.	.	.	.	.	.	.	.	.	.	.	.	.	.	.	.	.	.	.	.	.	.	.	.	.	.	.	.	.
1160271	A	G	intergenic_region	ML0992-ML0993	intergenic_region	1160271A>G		.	.	.	.	.	.	.	.	N	.	.	.	.	.	.	.	.	.	.	.	.	.	.	.	.	.	.	.	.	.	.	.	.	.	.	.	.	.	.	.	.	.
1160426	C	G	intergenic_region	ML0992-ML0993	intergenic_region	1160426C>G		.	.	.	.	.	.	.	.	N	.	.	G	.	.	.	.	.	.	.	.	.	.	.	.	.	.	.	.	.	.	.	.	.	.	.	.	.	.	.	.	G	.
1160549	C	T	intergenic_region	ML0992-ML0993	intergenic_region	1160549C>T		.	.	.	.	.	.	.	.	.	.	.	.	.	.	.	.	.	T	.	.	.	.	.	.	.	.	.	.	.	.	.	.	.	.	.	.	.	.	.	.	.	.
1160630	C	T	intergenic_region	ML0992-ML0993	intergenic_region	1160630C>T		.	.	.	.	.	.	.	.	N	.	.	.	.	.	.	.	.	.	.	.	.	.	.	.	.	.	.	.	.	.	.	.	.	.	.	.	.	.	.	.	.	.
1161061	C	A	intragenic_variant	ML0993	gene_variant	1161061C>A		.	.	.	.	.	.	.	.	.	.	.	.	.	.	.	.	.	.	.	.	.	.	.	.	.	.	.	.	.	.	.	.	.	.	.	.	.	.	.	.	.	.
1161063	A	G	intragenic_variant	ML0993	gene_variant	1161063A>G		.	.	.	.	.	.	.	.	.	.	.	.	.	.	.	.	.	.	.	.	.	.	.	.	.	.	.	.	.	.	.	.	.	.	.	.	.	.	.	.	.	.
1161706	C	T	intragenic_variant	ML0993	gene_variant	1161706C>T		.	.	.	.	.	.	.	.	.	.	.	.	.	.	.	.	.	.	.	.	.	.	.	.	.	.	.	.	.	.	.	.	.	.	.	.	.	.	.	.	.	.
1162797	G	T	missense_variant	ML0994	CDS	178G>T	Gly60Cys	.	N	.	.	.	.	.	.	.	.	.	.	.	.	.	.	.	.	.	.	.	.	.	.	.	.	.	.	.	.	.	.	.	.	.	.	.	.	.	.	.	.
1163416	C	T	synonymous_variant	miaA	CDS	102C>T	Val34Val	.	.	.	.	.	.	.	.	.	.	.	T	.	.	.	.	.	.	.	.	.	.	.	.	.	.	.	.	.	.	.	.	.	.	.	.	.	.	.	.	.	.
1163875	G	C	synonymous_variant	miaA	CDS	561G>C	Arg187Arg	.	.	.	.	.	.	.	.	N	.	.	N	.	.	.	.	.	.	.	.	.	.	.	.	.	.	.	.	.	.	.	.	.	.	.	.	.	.	.	.	.	.
1164291	C	T	intergenic_region	miaA-dapF	intergenic_region	1164291C>T		.	.	.	.	.	.	.	.	.	.	.	T	.	.	.	.	.	.	.	.	.	.	.	.	.	.	.	.	.	.	.	.	.	.	.	.	.	.	.	.	T	.
1166645	A	G	missense_variant	ML0997	CDS	1376A>G	Gln459Arg	.	.	.	.	.	.	.	.	N	.	.	.	.	.	.	.	.	.	.	.	.	.	.	.	.	.	.	.	.	.	.	.	.	.	G	.	N	.	.	.	.	.
1168868	A	G	intergenic_region	ML0999-ML1000	intergenic_region	1168868A>G		.	G	.	.	N	.	.	.	.	.	.	.	.	.	.	.	.	.	.	.	.	.	.	.	.	.	.	.	.	.	.	.	.	.	.	.	.	.	.	.	.	.
1169227	G	T	intergenic_region	ML0999-ML1000	intergenic_region	1169227G>T		.	.	.	.	.	.	.	.	.	.	.	.	.	.	.	.	.	.	.	.	.	.	.	.	.	.	.	.	.	.	.	.	.	.	.	.	.	.	.	.	.	.
1169487	C	T	intergenic_region	ML0999-ML1000	intergenic_region	1169487C>T		.	.	N	.	.	.	.	.	N	.	.	.	.	.	.	.	.	.	.	.	.	.	.	.	.	.	.	.	.	.	.	.	.	.	.	.	.	.	.	T	.	.
1172045	C	T	intergenic_region	ML1000-ML1001	intergenic_region	1172045C>T		.	.	.	.	.	.	.	.	.	.	.	.	.	.	.	.	.	.	.	.	.	.	.	.	.	.	.	.	.	.	.	.	.	.	.	.	.	.	.	.	.	.
1172725	G	A	synonymous_variant	ML1001	CDS	150C>T	Val50Val	.	.	.	.	.	.	.	.	.	.	.	.	.	.	.	.	.	.	.	.	.	.	.	.	.	.	.	.	.	.	.	.	.	.	.	.	.	.	.	.	.	.
1172960	C	T	synonymous_variant	ML1002	CDS	42C>T	Thr14Thr	.	.	.	.	.	.	.	.	N	.	.	.	.	.	.	.	.	.	.	.	.	.	.	.	.	.	.	.	.	.	.	.	.	.	.	.	.	.	.	T	.	.
1175329	C	T	missense_variant	lexA	CDS	400G>A	Val134Ile	.	.	.	.	.	.	.	.	.	.	.	.	.	.	.	.	.	.	.	.	.	.	.	.	.	.	.	.	.	.	.	.	.	.	.	.	.	.	.	.	.	.
1177237	G	A	missense_variant	ML1006	CDS	68G>A	Gly23Asp	.	N	.	.	.	.	.	.	.	.	.	.	.	.	.	.	.	.	.	.	.	.	.	.	.	.	.	.	.	.	.	.	.	.	.	.	.	.	.	.	.	.
1177842	C	T	intragenic_variant	ML1007	gene_variant	1177842C>T		.	.	.	.	.	.	.	.	.	.	.	.	.	.	.	.	.	.	.	.	.	.	.	.	.	.	.	.	.	.	.	.	.	.	.	.	.	.	.	.	.	.
1179260	G	A	intragenic_variant	ML1008	gene_variant	1179260G>A		.	.	.	.	.	.	.	.	.	.	.	.	.	.	N	.	.	.	.	.	.	.	.	.	.	.	.	.	.	.	.	.	.	.	.	.	.	.	.	.	.	.
1179530	C	T	missense_variant	ML1009	CDS	970G>A	Asp324Asn	.	.	.	.	.	.	.	.	.	.	.	T	.	.	.	.	.	.	.	.	.	.	.	.	.	.	.	.	.	.	.	.	.	.	.	.	.	.	.	.	.	.
1179833	C	T	missense_variant	ML1009	CDS	667G>A	Asp223Asn	.	N	.	.	.	.	.	.	.	.	.	.	.	.	N	.	.	.	.	.	.	.	.	.	.	.	.	.	.	.	.	.	.	.	.	.	.	.	.	.	.	.
1180279	G	T	missense_variant	ML1009	CDS	221C>A	Ser74Tyr	.	.	.	.	.	.	.	.	.	.	.	.	.	.	.	.	.	.	.	.	.	.	.	.	.	.	.	.	.	.	.	.	.	.	.	.	.	.	.	.	.	.
1181491	C	T	intergenic_region	ML1011-ML1012	intergenic_region	1181491C>T		.	.	.	.	.	.	.	.	.	.	.	T	.	.	.	.	.	.	.	.	.	.	.	.	.	.	.	.	.	.	.	.	.	.	.	.	.	.	.	.	T	.
1181581	C	A	intragenic_variant	ML1012	gene_variant	1181581C>A		.	.	.	.	.	.	.	.	.	.	.	.	.	.	.	.	.	.	.	A	.	.	.	.	.	.	.	.	.	A	.	.	.	.	.	.	.	.	.	.	.	.
1181950	G	A	intragenic_variant	ML1012	gene_variant	1181950G>A		.	.	.	.	.	.	.	.	.	.	.	.	.	.	.	.	.	.	.	.	.	.	.	.	.	.	.	.	.	.	.	.	.	.	.	.	.	.	.	.	.	.
1183001	A	G	intergenic_region	ML1012-ML1013	intergenic_region	1183001A>G		.	.	.	.	.	.	.	.	.	.	.	.	.	.	.	.	.	.	.	.	.	.	.	.	.	.	.	.	.	.	.	.	.	.	.	.	.	.	.	.	.	.
1183529	G	A	synonymous_variant	ML1013	CDS	645C>T	Val215Val	.	.	.	.	.	.	.	.	.	.	.	.	.	.	.	.	.	.	.	.	.	.	.	.	.	.	.	.	.	.	.	.	.	.	.	.	.	.	.	.	.	.
1185061	G	A	missense_variant	ML1014	CDS	229C>T	Arg77Cys	.	N	N	.	.	.	.	.	N	N	.	.	.	.	.	.	.	.	.	.	.	.	.	.	.	.	.	.	.	.	.	.	.	.	.	.	.	.	.	A	.	.
1185229	C	T	missense_variant	ML1014	CDS	61G>A	Asp21Asn	.	.	.	.	.	.	.	.	.	.	.	.	.	.	.	.	.	.	.	.	.	.	.	.	.	.	.	.	.	.	.	.	.	.	.	.	.	.	.	.	.	.
1185676	C	T	missense_variant	ML1015	CDS	200G>A	Gly67Asp	.	N	.	.	.	.	.	.	.	.	.	.	.	.	.	.	.	.	.	.	.	.	.	.	.	.	.	.	.	.	.	.	.	.	.	.	.	.	.	.	.	.
1185812	G	A	missense_variant	ML1015	CDS	64C>T	Pro22Ser	.	.	.	.	.	.	.	.	N	.	.	.	.	.	.	.	.	.	.	.	.	.	.	.	.	.	.	.	.	.	.	.	.	.	.	.	.	.	.	.	.	.
1186262	G	A	missense_variant	ML1017	CDS	944C>T	Thr315Ile	.	.	.	.	.	.	.	.	.	.	.	.	.	.	.	.	.	.	.	.	.	.	.	.	.	.	.	.	.	.	.	.	.	.	.	.	.	.	.	.	.	.
1188386	C	T	intragenic_variant	ML1020	gene_variant	1188386C>T		.	.	.	.	.	.	.	.	.	.	.	.	.	.	.	.	.	.	.	.	.	.	.	.	.	.	.	.	.	.	.	.	.	.	.	.	.	.	.	.	.	.
1191821	G	A	missense_variant	ppgK	CDS	74C>T	Ala25Val	.	.	.	.	.	.	.	.	.	.	.	.	.	.	.	.	.	.	.	.	.	.	.	.	.	.	.	.	.	.	.	.	.	.	.	.	.	.	.	.	.	.
1192700	G	A	synonymous_variant	suhB	CDS	858G>A	Leu286Leu	.	.	.	.	.	.	.	.	.	.	.	N	.	.	N	.	.	.	.	.	.	.	.	.	.	.	.	.	.	.	.	.	.	.	.	.	.	.	.	.	.	.
1193288	C	T	missense_variant	ML1025	CDS	85G>A	Val29Met	.	.	.	.	.	.	.	.	.	.	.	.	.	.	.	.	.	.	.	.	.	.	.	.	.	.	.	.	.	.	.	.	.	.	.	.	.	.	.	.	.	.
1193754	G	A	missense_variant	ML1026	CDS	187G>A	Val63Ile	.	.	.	.	.	.	.	.	.	.	.	.	.	.	.	.	.	.	.	.	A	.	A	.	.	.	.	.	.	.	.	.	.	.	.	.	.	.	.	.	.	.
1194853	G	A	missense_variant	ML1029	CDS	19G>A	Ala7Thr	.	.	.	.	.	.	.	.	.	.	.	.	.	.	.	.	.	.	.	.	.	.	.	.	.	.	.	.	.	.	.	.	.	.	.	.	.	.	.	.	.	.
1196461	G	T	intergenic_region	ML1030-ML1031	intergenic_region	1196461G>T		.	.	.	.	.	.	.	.	.	.	.	.	.	.	.	.	.	.	.	.	.	.	.	.	.	.	.	.	.	.	.	.	.	.	.	.	.	.	.	.	.	.
1196664	C	T	intragenic_variant	ML1031	gene_variant	1196664C>T		.	.	.	.	.	.	.	.	.	.	.	.	.	.	.	.	.	.	.	.	.	.	.	.	.	.	.	.	.	.	.	.	.	.	.	.	.	.	.	.	.	.
1198126	C	T	intragenic_variant	ML1034	gene_variant	1198126C>T		.	.	.	.	.	.	.	.	.	.	.	.	.	.	.	.	.	.	.	.	.	.	.	.	.	.	.	.	.	.	.	.	.	.	.	.	.	.	.	.	.	.
1199798	C	T	synonymous_variant	ML1036	CDS	729G>A	Pro243Pro	.	N	T	.	.	.	.	.	.	.	.	.	.	.	.	.	.	.	.	.	.	.	.	.	.	.	.	.	.	.	.	.	.	.	.	.	.	.	.	.	.	.
1199984	C	T	synonymous_variant	ML1036	CDS	543G>A	Val181Val	.	.	.	.	.	.	.	.	.	.	.	.	.	.	.	.	.	.	.	.	.	.	.	.	.	.	.	.	.	.	.	.	.	.	.	.	.	.	.	.	.	.
1203135	C	T	stop_gained	dxs	CDS	1921C>T	Gln641*	.	.	.	.	.	.	.	.	.	.	.	.	.	.	.	.	.	.	.	.	.	.	.	.	.	.	.	.	.	.	.	.	.	.	.	.	.	.	.	.	.	.
1203642	C	T	intragenic_variant	ML1039	gene_variant	1203642C>T		.	.	.	.	.	.	.	.	.	.	.	.	.	.	.	.	.	.	.	.	.	.	.	.	.	.	.	.	.	.	.	.	.	.	.	.	.	.	.	.	.	.
1204116	G	T	intragenic_variant	ML1039	gene_variant	1204116G>T		.	.	.	.	.	.	.	.	N	.	.	.	.	.	.	.	.	.	.	.	.	.	T	T	.	.	.	.	.	.	.	.	.	.	.	.	.	.	.	.	.	.
1204421	C	T	intragenic_variant	ML1039	gene_variant	1204421C>T		.	.	.	.	.	.	.	.	.	.	.	.	.	.	.	.	.	.	.	.	.	.	.	.	.	.	.	.	.	.	.	.	.	.	.	.	.	.	T	.	.	.
1205257	G	A	missense_variant	ML1040	CDS	1280C>T	Ser427Leu	.	.	.	.	.	.	.	.	.	.	.	.	.	.	.	.	A	.	.	.	.	.	.	.	.	.	.	.	.	.	.	.	.	.	.	.	.	.	.	.	.	.
1205258	A	C	missense_variant	ML1040	CDS	1279T>G	Ser427Ala	.	.	.	.	.	.	.	.	.	.	.	.	.	.	.	.	C	.	.	.	.	.	.	.	.	.	.	.	.	.	.	.	.	.	.	.	.	.	.	.	.	.
1205773	A	G	missense_variant	ML1040	CDS	764T>C	Leu255Ser	.	N	.	.	.	.	.	.	.	N	.	N	.	.	N	.	.	.	.	.	.	.	.	.	.	.	.	.	.	.	.	.	.	.	.	.	.	.	.	.	.	.
1205821	C	A	missense_variant	ML1040	CDS	716G>T	Gly239Val	.	N	N	.	.	.	.	.	.	.	.	N	.	.	N	.	.	.	.	.	.	.	.	.	.	.	.	.	.	.	.	.	.	.	.	.	.	.	.	.	.	.
1205921	C	T	missense_variant	ML1040	CDS	616G>A	Ala206Thr	.	.	.	.	.	.	.	.	.	.	.	N	.	.	.	.	.	.	.	.	.	.	.	.	.	.	.	.	.	.	.	.	.	.	.	.	.	.	.	.	.	.
1205932	T	C	missense_variant	ML1040	CDS	605A>G	Lys202Arg	.	.	.	.	.	.	.	.	.	.	.	N	.	.	.	.	.	.	.	.	.	.	.	.	.	.	.	.	.	.	.	.	.	.	.	.	.	.	.	.	.	.
1205956	G	A	missense_variant	ML1040	CDS	581C>T	Ser194Leu	.	.	.	.	.	.	.	.	.	.	.	.	.	.	N	.	.	.	.	.	.	.	.	.	.	.	.	.	.	.	.	.	.	.	.	.	.	.	.	A	.	.
1206026	G	C	missense_variant	ML1040	CDS	511C>G	Leu171Val	.	.	.	.	.	.	.	.	N	.	.	.	.	.	.	.	.	.	.	.	.	.	.	.	.	.	.	.	.	.	.	.	.	.	.	.	.	.	.	.	.	.
1206053	C	T	missense_variant	ML1040	CDS	484G>A	Gly162Ser	.	.	.	.	.	.	.	.	N	.	.	.	.	.	.	.	.	.	.	.	.	.	.	.	.	.	.	.	.	.	.	.	.	.	.	.	.	.	.	.	.	.
1206100	G	A;T	missense_variant	ML1040	CDS	437C>T;437C>A	Ala146Val;Ala146Glu	.	.	.	.	.	.	.	.	.	.	.	N	.	.	.	.	.	T	.	.	.	.	.	.	.	.	.	.	.	.	.	.	.	.	.	.	.	.	.	.	.	.
1206341	C	T	missense_variant	ML1040	CDS	196G>A	Ala66Thr	.	.	.	.	.	.	.	.	.	.	.	N	.	.	.	.	.	.	.	.	.	.	.	.	.	.	.	.	.	.	.	.	.	.	.	.	.	.	.	.	.	.
1206355	C	T	missense_variant	ML1040	CDS	182G>A	Arg61His	.	N	.	.	.	.	.	.	N	.	.	.	.	.	.	.	.	.	.	.	.	.	.	.	.	.	.	.	.	.	.	.	.	.	.	.	.	.	.	.	.	.
1206419	C	T	missense_variant	ML1040	CDS	118G>A	Ala40Thr	.	N	.	.	.	.	.	.	N	.	.	.	.	.	.	.	.	.	.	.	.	.	.	.	.	.	.	.	.	.	.	.	.	.	.	.	.	.	.	.	.	.
1207654	G	T	intragenic_variant	ML1042	gene_variant	1207654G>T		.	.	.	.	.	.	.	.	.	.	.	.	.	.	.	.	.	.	.	.	.	.	.	.	.	.	.	.	.	.	.	.	.	.	.	.	.	.	.	.	.	.
1210001	G	A	missense_variant	hemY	CDS	715G>A	Ala239Thr	.	.	.	.	.	.	.	.	.	.	.	N	.	.	.	.	.	.	.	.	.	.	.	.	.	.	.	.	.	.	.	.	.	.	.	.	.	.	.	.	.	.
1214063	C	T	intergenic_region	ML1047-ML1048	intergenic_region	1214063C>T		.	.	.	.	.	.	.	.	.	.	.	.	.	.	.	.	.	.	.	.	.	.	.	.	.	.	T	.	.	.	.	.	.	.	.	.	.	.	.	.	.	.
1214317	G	T	intragenic_variant	ML1048	gene_variant	1214317G>T		.	.	.	.	.	.	.	.	N	.	.	.	.	.	.	.	.	.	.	.	.	.	.	.	.	.	.	.	.	.	.	.	.	.	.	.	.	.	.	.	.	.
1214326	C	T	intragenic_variant	ML1048	gene_variant	1214326C>T		.	T	T	.	T	N	.	T	.	T	T	.	T	.	.	.	.	.	.	.	.	.	.	.	.	.	.	.	.	.	.	.	.	.	.	.	.	.	.	.	.	T
1214734	C	T	intragenic_variant	ML1048	gene_variant	1214734C>T		.	.	.	.	.	.	.	.	.	.	.	.	.	.	.	.	.	.	.	.	.	.	.	.	.	.	.	.	.	.	.	.	.	.	.	.	.	.	.	.	.	.
1216175	G	T	intergenic_region	ML1049-ML1050	intergenic_region	1216175G>T		.	.	.	.	.	.	.	.	N	.	.	.	.	.	.	.	.	.	.	.	.	.	.	.	.	.	.	.	.	.	.	.	.	.	.	.	.	.	.	.	.	.
1216239	G	A	intergenic_region	ML1049-ML1050	intergenic_region	1216239G>A		.	N	.	.	.	.	.	.	.	.	.	.	.	.	.	.	.	.	.	.	.	.	.	.	.	.	.	.	.	.	.	.	.	.	.	.	.	.	.	.	.	.
1216243	C	G	intergenic_region	ML1049-ML1050	intergenic_region	1216243C>G		.	N	.	.	.	.	.	.	.	.	.	.	.	.	.	.	.	.	.	.	.	.	.	G	.	.	.	.	.	.	.	.	.	.	.	.	.	.	.	.	.	.
1217336	G	A	synonymous_variant	xclC	CDS	228G>A	Val76Val	.	.	.	.	.	.	.	.	.	.	.	N	.	.	N	.	.	.	.	.	.	.	.	.	.	.	.	.	.	.	.	.	.	.	.	.	.	.	.	.	A	.
1218570	G	T	missense_variant	ML1052	CDS	1258C>A	Pro420Thr	.	N	.	.	.	.	.	.	.	.	.	.	.	.	.	.	.	.	.	.	.	.	.	.	.	.	.	.	.	.	.	.	.	.	.	.	.	.	.	.	.	.
1218635	G	A	missense_variant	ML1052	CDS	1193C>T	Ala398Val	.	.	.	.	.	.	.	.	.	.	.	.	.	.	.	.	.	.	.	.	.	.	.	.	.	.	.	.	.	.	.	.	.	.	.	.	.	.	.	.	.	.
1219022	C	T	missense_variant	ML1052	CDS	806G>A	Arg269His	.	.	.	.	.	.	.	.	.	.	.	.	.	.	.	.	.	.	.	.	.	.	.	.	.	.	.	.	.	.	.	.	.	.	.	.	.	.	.	.	.	.
1219026	C	T	missense_variant	ML1052	CDS	802G>A	Ala268Thr	.	.	.	.	.	.	.	.	.	.	.	.	.	.	.	.	.	.	.	.	.	.	.	.	.	.	.	.	.	.	.	.	.	.	.	.	.	.	.	.	.	.
1219170	C	T	missense_variant	ML1052	CDS	658G>A	Ala220Thr	.	.	.	.	.	.	.	.	.	.	.	.	.	.	.	.	.	T	.	.	.	.	.	.	.	.	.	.	.	.	.	.	.	.	.	.	.	.	.	.	.	.
1219243	A	G	synonymous_variant	ML1052	CDS	585T>C	Arg195Arg	.	N	.	.	.	.	.	.	.	.	.	.	.	.	.	.	.	.	.	.	.	.	.	.	.	.	.	.	.	.	.	.	.	.	G	.	.	.	.	.	.	.
1219280	A	G	missense_variant	ML1052	CDS	548T>C	Val183Ala	.	.	.	.	.	.	.	.	.	.	.	.	.	.	.	G	.	.	.	.	.	.	.	.	.	.	.	.	.	.	.	.	.	.	.	.	.	.	.	.	.	.
1219290	C	T	missense_variant	ML1052	CDS	538G>A	Gly180Ser	.	.	.	.	.	.	.	.	.	.	.	.	.	.	.	.	.	.	.	.	.	.	.	.	.	.	.	.	.	.	.	.	.	.	.	.	.	.	.	.	.	.
1220100	C	T	intergenic_region	ML1052-ML1053	intergenic_region	1220100C>T		.	.	.	.	.	.	.	.	.	.	.	.	.	.	.	.	.	.	.	.	.	.	.	.	.	.	.	.	.	.	.	.	.	.	.	.	.	.	.	.	.	.
1220114	A	G	intergenic_region	ML1052-ML1053	intergenic_region	1220114A>G		.	.	.	.	.	.	.	.	.	.	.	.	.	.	.	.	.	.	.	.	.	.	.	.	.	.	.	.	.	.	.	.	.	.	.	.	.	.	.	.	.	.
1221776	G	A	intergenic_region	ML1055-ML1056	intergenic_region	1221776G>A		N	N	N	N	N	N	N	N	N	N	N	N	N	N	N	N	N	N	N	N	N	N	N	N	N	N	N	N	N	N	N	N	N	N	N	N	N	N	N	N	N	N
1223294	C	T	missense_variant	ML1058	CDS	353G>A	Ser118Asn	.	.	.	.	.	.	.	.	.	.	.	N	.	.	.	.	.	.	.	.	.	.	.	.	.	.	.	.	.	.	.	.	.	.	.	.	.	.	.	.	.	.
1225206	C	T	intragenic_variant	ML1060	gene_variant	1225206C>T		.	.	.	.	.	.	.	.	.	.	.	.	.	.	.	.	.	.	.	.	.	.	.	.	.	.	.	.	.	.	.	.	.	.	.	.	.	.	.	.	.	.
1225568	G	T	intragenic_variant	ML1060	gene_variant	1225568G>T		.	N	.	.	.	.	.	.	.	N	.	N	.	.	.	.	.	.	.	.	.	.	.	.	.	.	.	.	.	.	.	.	.	.	.	.	.	.	T	.	.	.
1227051	G	T	intergenic_region	ML1061-fadD6	intergenic_region	1227051G>T		.	.	.	.	.	.	.	.	.	.	.	.	.	.	.	.	.	.	.	.	.	.	.	.	.	.	.	.	.	.	.	.	.	.	.	.	.	.	.	T	.	.
1227103	C	T	intragenic_variant	fadD6	gene_variant	1227103C>T		.	.	.	.	.	.	.	.	.	.	.	.	.	.	.	.	.	.	.	.	.	.	.	.	.	.	.	.	.	.	.	.	.	.	.	.	.	.	.	.	.	.
1227631	C	A	intragenic_variant	fadD6	gene_variant	1227631C>A		A	A	A	A	A	A	A	A	A	A	A	A	A	A	A	A	A	A	A	A	A	A	A	A	A	A	A	A	A	A	A	A	A	A	A	A	A	A	A	A	A	A
1228087	C	T	intragenic_variant	fadD6	gene_variant	1228087C>T		.	.	.	.	.	.	.	.	N	.	.	.	.	.	.	.	.	.	.	.	.	.	.	.	.	.	.	.	.	.	.	.	.	.	.	.	.	.	.	.	.	.
1229074	C	T	missense_variant	folP2	CDS	299C>T	Ala100Val	.	.	.	.	.	.	.	.	N	.	.	N	.	.	.	.	.	.	.	.	.	.	.	.	.	.	.	.	.	.	.	.	.	.	.	.	.	.	.	.	.	.
1231174	G	A	missense_variant	tagA	CDS	190G>A	Glu64Lys	.	.	.	.	.	.	.	.	.	.	.	.	.	.	.	.	.	.	.	.	.	.	.	.	.	.	.	.	.	.	.	.	.	.	.	.	.	.	.	.	.	.
1232513	C	T	intragenic_variant	ML1068	gene_variant	1232513C>T		T	N	.	.	.	.	.	.	N	.	.	.	.	.	.	.	.	.	.	.	.	.	.	.	.	.	.	.	.	.	.	.	.	.	.	.	.	.	.	.	.	.
1232532	C	T	intragenic_variant	ML1068	gene_variant	1232532C>T		.	N	.	.	N	T	.	.	N	N	.	.	.	.	.	.	.	.	.	.	.	.	.	.	.	.	.	.	.	.	.	.	.	.	.	.	.	.	.	.	.	.
1232637	G	A	intragenic_variant	ML1068	gene_variant	1232637G>A		.	.	.	.	.	.	.	.	.	.	.	.	.	.	.	.	.	.	.	.	.	.	.	.	.	.	.	.	.	.	.	.	.	.	.	.	.	.	.	.	.	.
1233140	G	A	intragenic_variant	ML1068	gene_variant	1233140G>A		.	.	.	.	.	.	.	.	.	.	.	.	.	.	.	.	.	.	.	.	.	.	.	.	.	.	.	.	.	.	.	.	.	.	.	.	.	.	.	A	.	.
1233367	G	T	missense_variant	glgC	CDS	19G>T	Val7Leu	.	.	.	.	.	.	.	.	.	.	.	.	.	.	.	.	.	.	.	.	.	.	.	.	.	.	.	.	.	.	.	.	.	.	.	.	.	.	.	.	.	.
1233600	C	T	synonymous_variant	glgC	CDS	252C>T	Tyr84Tyr	.	N	.	.	.	.	.	.	.	.	.	.	.	.	.	.	.	.	.	.	.	.	.	.	.	.	.	.	.	.	.	.	.	.	.	.	.	.	.	.	.	.
1235396	G	A	intragenic_variant	ML1071	gene_variant	1235396G>A		.	N	.	.	.	.	.	.	.	.	.	.	.	.	.	.	.	.	.	.	.	.	.	.	.	.	.	.	.	.	.	.	.	.	.	.	.	.	.	.	.	.
1235403	G	A	intragenic_variant	ML1071	gene_variant	1235403G>A		.	.	.	.	.	.	.	.	N	.	.	.	.	.	.	.	.	.	.	.	.	.	.	.	.	.	.	.	.	.	.	.	.	.	.	.	.	.	.	.	.	.
1237129	C	T	intragenic_variant	ML1073	gene_variant	1237129C>T		.	T	.	.	N	.	.	T	.	T	T	.	T	.	.	.	.	.	.	.	.	.	.	.	.	.	.	.	.	.	.	.	.	.	.	.	.	.	.	.	.	T
1238652	C	G	missense_variant	ML1075	CDS	409G>C	Ala137Pro	.	N	.	.	.	.	.	.	N	N	.	N	.	.	.	.	.	.	.	.	.	.	.	.	.	.	.	.	.	.	.	.	.	.	.	.	.	.	.	.	.	.
1239117	A	G	intergenic_region	ML1075-sigE	intergenic_region	1239117A>G		.	N	N	.	.	.	.	.	.	.	.	.	.	.	N	.	.	.	.	.	.	.	.	.	.	.	.	.	.	.	.	.	.	.	.	.	.	.	.	.	.	.
1240343	C	T	synonymous_variant	ML1077	CDS	66C>T	Ser22Ser	.	N	.	.	.	.	.	.	.	N	.	.	.	.	.	.	.	.	.	.	.	.	.	.	.	.	.	.	.	.	.	.	.	.	.	.	.	.	.	T	.	.
1240892	A	G	missense_variant	htrA	CDS	121A>G	Asn41Asp	.	.	.	.	.	.	.	.	N	.	.	.	.	.	.	.	.	.	.	.	.	.	.	.	.	.	.	.	.	.	.	.	.	.	.	.	.	.	.	.	.	.
1244392	C	T	missense_variant	mrp	CDS	515G>A	Arg172Gln	.	.	.	.	.	.	.	.	.	.	.	.	.	.	.	.	.	.	.	.	.	.	.	.	.	.	.	.	.	.	.	.	.	.	.	.	.	.	.	.	.	.
1246009	C	T	intragenic_variant	ML1082	gene_variant	1246009C>T		.	.	.	.	.	.	.	.	.	.	.	.	.	.	.	.	.	.	.	.	.	.	.	.	.	.	.	.	.	.	.	.	.	.	.	.	.	.	.	.	.	.
1247989	C	T	intragenic_variant	ML1085	gene_variant	1247989C>T		.	.	.	.	.	.	.	.	.	.	.	.	.	.	N	.	.	.	.	.	.	.	.	.	.	.	.	.	.	.	N	.	.	.	.	.	.	.	.	.	.	.
1248109	G	T	intragenic_variant	ML1085	gene_variant	1248109G>T		.	.	.	.	.	.	.	.	.	.	.	.	.	.	.	.	.	.	.	.	.	.	.	.	.	.	.	.	.	.	.	.	.	.	.	.	.	.	.	.	.	.
1250966	C	T	synonymous_variant	ML1088	CDS	303C>T	Ala101Ala	.	N	.	.	.	.	.	.	.	.	.	.	.	.	.	.	.	.	.	.	.	.	.	.	.	.	.	.	.	.	.	.	.	.	.	.	.	.	.	.	.	.
1252020	C	T	synonymous_variant	ML1089	CDS	489C>T	Ser163Ser	.	N	.	.	.	.	.	.	.	N	.	.	.	.	.	.	.	.	.	.	.	.	.	.	.	.	.	.	.	.	.	.	.	.	.	.	.	.	.	.	.	.
1253243	C	T	intergenic_region	ML1089-ML1090	intergenic_region	1253243C>T		.	.	.	.	.	.	.	.	.	.	.	.	.	.	.	.	.	.	.	.	.	.	.	.	.	.	.	.	.	.	.	.	.	.	.	.	.	.	.	.	.	.
1253974	G	A	missense_variant	ML1090	CDS	475C>T	Arg159Cys	.	.	.	.	.	.	.	.	N	.	.	.	.	.	.	.	.	.	.	.	.	.	.	.	.	.	.	.	.	.	.	.	.	.	.	.	.	.	.	.	.	.
1254751	C	T	synonymous_variant	mdh	CDS	81C>T	Ser27Ser	.	N	.	.	.	.	.	.	N	.	.	.	.	.	.	.	.	.	.	.	.	.	.	.	.	.	.	.	.	.	.	.	.	.	.	.	.	.	.	.	.	.
1254754	C	T	synonymous_variant	mdh	CDS	84C>T	Gly28Gly	.	N	.	.	.	.	.	.	.	.	.	.	.	.	.	.	.	.	.	.	.	.	.	.	.	.	.	.	.	.	.	.	.	.	.	.	.	.	.	.	.	.
1256039	C	T	intragenic_variant	ML1092	gene_variant	1256039C>T		.	.	.	.	.	.	.	.	.	.	.	.	.	.	.	.	.	.	.	.	.	.	.	.	.	.	.	.	.	.	.	.	.	.	.	.	.	.	.	.	.	.
1256127	G	A	intragenic_variant	ML1092	gene_variant	1256127G>A		.	N	.	.	.	.	.	.	.	.	.	.	.	.	.	.	.	.	.	.	.	.	.	.	.	.	.	.	.	.	.	.	.	.	.	.	.	.	.	.	.	.
1256198	G	A	intragenic_variant	ML1092	gene_variant	1256198G>A		.	N	.	.	.	.	.	.	N	.	.	.	.	.	.	.	.	.	.	.	.	.	.	.	.	.	.	A	.	.	.	.	.	.	.	.	.	.	.	.	.	.
1257009	A	G	intergenic_region	ML1092-ML1093	intergenic_region	1257009A>G		.	.	.	.	.	.	.	.	.	.	.	.	.	.	N	.	.	.	.	.	.	.	.	.	.	.	.	.	.	.	.	.	.	.	.	.	.	.	.	.	.	.
1257185	T	C	intergenic_region	ML1092-ML1093	intergenic_region	1257185T>C		C	N	C	C	C	N	C	C	C	C	C	C	C	C	C	C	C	C	C	C	C	C	C	C	C	C	C	C	C	C	C	C	C	C	C	C	C	C	C	C	C	C
1257306	G	A	intergenic_region	ML1092-ML1093	intergenic_region	1257306G>A		.	.	.	.	.	.	.	.	.	.	.	.	.	.	.	.	.	.	.	.	.	.	.	.	.	.	.	.	.	.	.	.	.	.	.	.	.	.	.	.	.	.
1257639	C	G	intergenic_region	ML1092-ML1093	intergenic_region	1257639C>G		.	.	.	.	.	.	.	.	.	.	.	.	.	.	.	.	.	.	.	.	.	.	.	.	.	.	.	.	.	.	.	.	.	.	.	.	.	.	.	.	.	.
1260757	T	G	synonymous_variant	kgd	CDS	2988A>C	Ala996Ala	.	.	.	.	.	.	.	.	.	.	.	.	.	.	.	.	.	.	.	.	.	.	.	.	.	.	.	.	.	.	.	.	.	.	.	.	.	.	.	.	.	.
1261216	C	T	synonymous_variant	kgd	CDS	2529G>A	Leu843Leu	.	N	.	.	.	.	.	.	N	N	.	.	.	.	.	.	.	.	.	.	.	.	.	.	.	.	.	.	.	.	.	.	.	.	.	.	.	.	.	.	.	.
1262010	T	C	missense_variant	kgd	CDS	1735A>G	Thr579Ala	.	.	.	.	.	.	.	.	.	.	.	.	.	.	.	.	.	.	.	.	.	.	.	.	.	.	.	.	.	.	.	.	.	.	.	.	.	.	.	.	.	.
1265267	T	G	intragenic_variant	ML1097	gene_variant	1265267T>G		G	G	G	G	G	G	G	G	G	G	G	G	G	G	G	G	G	G	G	G	G	G	G	G	G	G	G	G	G	G	G	G	G	G	G	G	G	G	G	G	G	G
1269831	C	T	synonymous_variant	ML1098	CDS	276G>A	Ala92Ala	.	N	.	.	N	.	.	.	N	N	.	.	.	.	.	.	.	.	.	.	.	.	.	.	.	.	.	.	.	.	.	.	.	.	.	.	.	.	.	.	.	.
1270425	T	C	missense_variant	ML1099	CDS	341A>G	Asn114Ser	.	.	.	.	.	.	.	.	.	.	.	.	.	.	.	.	.	.	.	.	.	.	.	.	.	.	.	.	.	.	.	.	.	.	.	.	.	.	.	.	.	.
1271477	C	T	intragenic_variant	ML1100	gene_variant	1271477C>T		.	.	.	.	.	.	.	.	.	.	.	.	.	.	.	.	.	.	.	.	.	.	.	.	.	.	.	.	.	.	.	.	.	.	.	.	.	.	.	.	.	.
1271647	G	A	intragenic_variant	ML1100	gene_variant	1271647G>A		.	.	.	.	.	.	.	.	.	.	.	.	.	.	.	.	.	.	.	.	.	.	.	.	.	.	.	.	.	.	.	.	.	.	.	.	.	.	.	.	.	.
1271979	G	A	intragenic_variant	ML1100	gene_variant	1271979G>A		.	N	.	.	.	.	.	.	A	.	.	.	.	.	.	.	.	.	.	.	.	.	.	.	.	.	.	.	.	.	.	.	.	.	.	.	.	.	.	.	.	.
1275092	G	A	intergenic_region	ML1101-ML1102	intergenic_region	1275092G>A		.	.	.	.	.	.	.	.	.	.	.	.	.	.	.	.	.	.	.	.	.	.	.	.	.	.	.	.	.	.	.	.	.	.	.	.	.	.	.	.	.	.
1275373	C	T	intragenic_variant	ML1102	gene_variant	1275373C>T		.	.	.	.	.	.	.	.	.	.	.	.	.	.	.	.	.	.	.	.	.	.	.	.	.	.	.	.	.	.	.	.	.	.	.	.	.	.	.	.	.	.
1276011	C	T	intragenic_variant	ML1102	gene_variant	1276011C>T		.	.	.	.	.	.	.	.	.	.	.	N	.	.	.	.	.	.	.	.	.	.	.	.	.	.	.	.	.	.	.	.	.	.	.	.	.	.	.	.	.	.
1276847	C	T	missense_variant	ML1103	CDS	973G>A	Ala325Thr	.	.	.	.	.	.	.	.	.	.	.	.	.	.	.	.	.	.	.	.	.	.	.	.	.	.	.	.	.	.	.	.	.	.	.	.	.	.	.	.	.	.
1277244	G	A	synonymous_variant	ML1103	CDS	576C>T	Leu192Leu	.	.	.	.	.	.	.	.	.	.	.	.	.	.	.	.	.	.	.	.	.	.	.	.	.	.	.	.	.	.	.	.	.	.	.	.	.	.	.	.	.	.
1277456	G	T	missense_variant	ML1103	CDS	364C>A	His122Asn	.	.	.	.	.	.	.	.	.	.	.	.	.	.	N	.	.	.	.	.	.	.	.	.	.	.	.	.	.	.	.	.	.	.	.	.	.	.	.	.	.	.
1277516	G	T	missense_variant	ML1103	CDS	304C>A	Arg102Ser	.	.	.	.	.	.	.	.	.	.	.	.	.	.	.	.	.	.	.	.	.	.	.	.	.	.	.	.	.	.	.	.	.	.	.	.	.	.	.	.	.	.
1277921	T	G	intragenic_variant	ML1104	gene_variant	1277921T>G		.	.	.	.	.	.	.	.	.	.	.	.	.	.	.	.	.	.	.	.	.	.	.	.	.	.	.	.	.	.	.	.	.	.	.	.	.	.	.	.	.	.
1278428	C	G	intragenic_variant	ML1104	gene_variant	1278428C>G		.	.	.	.	.	.	.	.	.	.	.	.	.	.	.	.	.	.	.	.	.	.	.	.	.	.	.	.	.	.	N	.	.	.	.	.	.	.	.	.	.	.
1279241	G	A	intergenic_region	ML1104-ML1105	intergenic_region	1279241G>A		.	.	N	.	.	.	.	.	.	.	.	N	.	.	.	.	.	.	.	.	.	.	.	.	.	.	.	.	.	.	.	.	.	.	.	.	.	.	.	.	.	.
1280194	G	C	intergenic_region	ML1105-ML1106	intergenic_region	1280194G>C		.	.	.	.	.	.	.	.	.	.	.	.	.	.	N	.	.	.	.	.	.	.	.	.	.	.	.	.	.	.	.	.	.	.	.	.	.	.	.	.	.	.
1282892	G	A	intragenic_variant	ML1109	gene_variant	1282892G>A		.	.	.	.	.	.	A	.	.	.	.	.	.	.	.	.	.	.	.	.	.	.	.	.	.	.	.	.	.	.	.	.	.	.	.	.	.	.	.	.	.	.
1284298	C	T	intergenic_region	ML1109-ML1110	intergenic_region	1284298C>T		.	.	.	.	.	.	.	.	.	.	.	.	.	.	.	.	.	.	.	.	.	.	.	.	.	.	.	.	.	.	.	.	.	.	.	.	.	.	.	.	.	.
1287203	G	A	intragenic_variant	ML1112	gene_variant	1287203G>A		.	N	.	.	.	.	.	.	.	.	.	.	.	.	.	.	.	.	.	.	.	.	.	.	.	.	.	.	.	.	.	.	.	.	.	.	.	.	.	.	.	.
1290079	G	T	synonymous_variant	ML1114	CDS	1299C>A	Gly433Gly	.	.	.	.	.	.	.	.	.	.	.	.	.	.	.	.	.	.	.	.	.	.	.	.	.	.	.	.	.	.	.	.	.	.	.	.	.	.	.	.	.	.
1290820	C	T	missense_variant	ML1114	CDS	558G>A	Met186Ile	.	.	.	.	.	.	.	.	.	.	.	.	.	.	N	.	.	.	.	.	.	.	.	.	.	.	.	.	.	.	.	.	.	.	.	.	.	.	.	.	.	.
1291018	G	A	synonymous_variant	ML1114	CDS	360C>T	Asn120Asn	.	.	.	.	.	.	.	.	.	.	.	A	.	.	.	.	.	.	.	.	.	.	.	.	.	.	.	.	.	.	.	.	.	.	.	.	.	.	.	.	N	.
1291889	G	C	synonymous_variant	ML1115	CDS	327G>C	Gly109Gly	.	N	.	.	.	.	.	.	.	.	.	.	.	.	.	.	.	.	.	.	.	.	.	.	.	.	.	.	.	.	.	.	.	.	.	.	.	.	.	.	.	.
1292039	A	G	synonymous_variant	ML1115	CDS	477A>G	Glu159Glu	.	.	.	.	.	.	.	.	.	.	.	.	.	.	.	.	.	.	G	.	.	.	.	.	.	.	.	.	.	.	.	.	.	.	.	.	.	.	.	.	.	.
1293849	G	A	intragenic_variant	ML1118	gene_variant	1293849G>A		N	N	N	N	N	N	N	N	N	N	N	N	N	N	N	N	N	N	N	N	N	N	N	N	N	N	N	N	N	N	N	N	N	N	N	N	N	N	N	.	N	N
1295083	T	C	synonymous_variant	ML1119	CDS	321T>C	Asp107Asp	.	.	.	.	.	.	.	.	.	.	.	N	.	.	.	.	.	.	.	.	.	.	.	.	.	.	.	.	.	.	.	.	.	.	.	.	.	.	.	.	.	.
1295192	A	G	missense_variant	ML1119	CDS	430A>G	Met144Val	G	N	G	.	G	G	.	G	.	G	G	N	G	.	.	.	.	.	.	.	.	.	.	.	.	.	.	.	.	.	.	.	.	.	.	.	.	.	.	G	.	G
1295353	C	T	synonymous_variant	ML1119	CDS	591C>T	Asp197Asp	.	.	.	.	.	.	.	.	.	.	.	N	.	.	.	.	.	.	.	.	.	.	.	.	.	.	.	.	.	.	T	.	.	.	.	.	.	.	.	.	.	.
1300774	G	A	missense_variant	ML1121	CDS	620C>T	Thr207Ile	.	.	.	.	.	.	.	.	.	.	.	.	.	.	.	.	.	.	.	.	.	.	A	.	.	.	.	.	.	.	N	.	.	.	.	.	.	.	.	.	.	.
1304103	C	T	missense_variant	ML1123	CDS	13G>A	Glu5Lys	.	.	.	.	.	.	.	.	N	.	.	.	.	.	.	.	.	.	.	.	.	.	.	.	.	.	.	.	.	.	.	.	.	.	.	.	.	.	.	.	.	.
1304237	C	T	missense_variant	ML1124	CDS	853G>A	Val285Ile	.	.	.	.	.	.	.	.	.	.	.	.	.	.	.	.	.	.	.	.	.	.	.	.	.	.	.	.	.	.	.	.	.	.	.	.	.	.	.	.	.	.
1304902	G	A	missense_variant	ML1124	CDS	188C>T	Pro63Leu	.	.	.	.	.	.	.	.	.	.	.	A	.	.	.	.	.	.	.	.	.	.	.	.	.	.	.	.	.	.	.	.	.	.	.	.	.	.	.	.	.	.
1305482	C	T	intergenic_region	ML1124-ML1125	intergenic_region	1305482C>T		.	.	.	.	.	.	.	.	N	.	.	.	.	.	.	.	.	.	.	.	.	.	.	.	.	.	.	.	.	.	.	.	.	.	.	.	.	.	.	.	.	.
1306182	C	T	intergenic_region	ML1125-ML1126	intergenic_region	1306182C>T		.	.	.	.	.	.	.	.	T	.	.	.	.	.	.	.	.	.	.	.	.	.	.	.	.	.	.	.	.	.	.	.	.	.	.	.	.	.	.	.	.	.
1306583	G	C	intergenic_region	ML1125-ML1126	intergenic_region	1306583G>C		.	N	.	.	.	.	.	.	.	.	.	.	.	.	.	.	.	.	.	.	.	.	.	.	.	.	.	.	.	.	.	.	.	.	.	.	.	.	.	.	.	.
1307216	C	T	intergenic_region	ML1125-ML1126	intergenic_region	1307216C>T		.	.	.	.	.	.	.	.	.	.	.	.	.	.	.	.	.	.	.	.	.	.	.	.	.	.	.	.	.	.	.	.	.	.	.	.	.	.	.	.	.	.
1309422	C	T	intragenic_variant	ML1126	gene_variant	1309422C>T		.	.	.	.	.	.	.	.	.	.	.	.	.	.	.	.	.	.	.	.	.	.	.	.	.	.	.	.	.	.	.	.	.	.	.	.	.	.	.	.	.	.
1313204	C	T	intergenic_region	ML1126-argV	intergenic_region	1313204C>T		.	T	T	.	T	N	.	T	.	T	T	.	T	.	.	.	.	.	.	.	.	.	.	.	.	.	.	.	.	.	.	.	.	.	.	.	.	.	.	.	.	T
1315016	C	T	intergenic_region	ML1126-argV	intergenic_region	1315016C>T		.	.	.	.	.	.	.	.	.	.	.	.	.	.	.	.	.	.	.	.	.	.	.	.	.	.	.	.	.	.	.	.	.	.	.	.	.	.	.	.	.	.
1315150	C	T	intergenic_region	ML1126-argV	intergenic_region	1315150C>T		.	N	.	.	.	.	.	.	.	.	.	T	.	.	.	.	.	.	.	.	.	.	.	.	.	.	.	.	.	.	.	.	.	.	.	.	.	.	.	.	.	.
1315919	T	C	intergenic_region	ML1126-argV	intergenic_region	1315919T>C		.	N	.	.	.	.	.	.	.	.	.	.	.	.	.	.	.	.	.	.	.	.	.	.	.	.	.	.	.	.	.	.	.	.	.	.	.	.	.	.	.	.
1316222	A	G	intergenic_region	ML1126-argV	intergenic_region	1316222A>G		.	N	.	.	.	.	.	.	N	.	.	.	.	.	.	.	.	.	.	.	.	.	.	.	.	.	.	.	.	.	.	.	.	.	.	.	.	.	.	.	G	.
1321648	G	A	missense_variant	thrC	CDS	685G>A	Ala229Thr	.	N	.	.	.	.	.	.	.	.	.	.	.	.	.	.	.	.	.	.	.	.	.	.	.	.	.	.	.	.	.	.	.	.	.	.	.	.	.	.	.	.
1321662	C	G	synonymous_variant	thrC	CDS	699C>G	Pro233Pro	.	N	.	.	.	.	.	.	.	.	.	.	.	.	.	.	.	.	.	G	.	.	.	.	.	.	.	.	.	G	.	.	.	.	.	.	.	.	.	.	.	.
1324009	C	G	missense_variant	rho	CDS	679C>G	Gln227Glu	G	N	G	G	G	G	G	G	N	N	G	G	G	G	N	G	G	G	G	G	G	G	G	G	G	G	G	G	G	G	G	G	G	G	G	G	G	G	G	G	G	G
1324965	C	T	synonymous_variant	rho	CDS	1635C>T	Pro545Pro	.	.	.	.	.	.	.	.	.	.	.	.	.	.	N	.	.	.	.	.	.	.	.	.	.	.	.	.	.	.	N	.	.	T	.	.	.	.	.	.	.	.
1325397	C	T	intergenic_region	rho-rpmE	intergenic_region	1325397C>T		.	.	.	.	.	.	.	.	.	.	.	.	.	.	N	.	.	.	.	.	.	.	.	.	.	.	.	.	.	.	T	.	.	.	.	.	.	.	.	.	.	.
1326594	T	C	missense_variant	prfA	CDS	776T>C	Val259Ala	.	.	.	.	.	.	.	.	.	.	.	.	.	.	.	.	.	.	.	.	.	.	.	.	.	.	.	.	.	.	.	.	.	.	.	.	.	.	.	.	.	.
1329459	C	T	synonymous_variant	ML1137	CDS	960C>T	Arg320Arg	.	.	.	.	.	.	.	.	.	.	.	T	.	.	N	.	.	.	.	.	.	.	.	.	.	.	.	.	.	.	.	.	.	.	.	.	.	.	.	.	T	.
1329945	G	A	intergenic_region	ML1137-ML1138	intergenic_region	1329945G>A		.	.	.	.	.	.	.	.	N	.	.	.	.	.	.	.	.	.	.	.	.	.	.	.	.	.	.	.	.	.	.	.	.	.	.	.	.	.	.	.	.	.
1332100	C	T	synonymous_variant	atpH	CDS	45C>T	Val15Val	.	.	.	.	.	.	T	.	.	.	.	.	.	.	.	.	.	.	.	.	.	.	.	.	.	.	.	.	.	.	.	.	.	.	.	.	.	.	.	.	.	.
1338450	C	T	intergenic_region	ML1147-ML1148	intergenic_region	1338450C>T		.	.	.	.	.	.	.	.	.	.	.	.	.	.	.	.	.	.	.	.	.	.	.	.	.	.	.	.	.	.	N	.	.	.	.	.	.	.	.	.	.	.
1338518	G	A	intergenic_region	ML1147-ML1148	intergenic_region	1338518G>A		.	.	.	.	.	.	.	.	.	.	.	.	.	.	.	.	.	.	.	.	.	.	.	.	.	.	.	.	.	.	.	.	.	.	.	.	.	.	.	.	.	.
1339813	T	C	synonymous_variant	murA	CDS	234T>C	Asp78Asp	C	N	C	.	C	C	.	C	C	C	C	C	C	C	N	C	C	.	C	C	.	.	.	.	C	.	C	.	C	C	C	C	.	C	.	C	C	C	.	C	C	C
1341394	C	T	non_coding_transcript_exon_variant	rrs	CDS	251C>T		.	N	.	.	.	.	.	.	.	.	.	.	.	.	.	.	.	.	.	.	.	.	.	.	.	.	.	.	.	.	.	.	.	.	.	.	.	.	.	.	.	.
1341481	T	C	non_coding_transcript_exon_variant	rrs	CDS	338T>C		C	N	.	.	.	.	N	.	N	.	.	.	.	.	.	.	.	.	.	.	.	.	.	.	.	.	.	.	.	.	.	.	.	.	.	.	.	.	.	.	.	.
1341572	T	C	non_coding_transcript_exon_variant	rrs	CDS	429T>C		.	.	.	.	.	.	.	.	N	.	.	.	.	.	.	.	.	.	.	.	.	.	.	.	.	.	.	.	.	.	.	.	.	.	.	.	.	.	.	.	.	.
1341866	A	G	non_coding_transcript_exon_variant	rrs	CDS	723A>G		N	.	.	.	.	.	.	.	N	.	.	.	.	.	.	.	.	.	.	.	.	.	.	.	.	.	.	.	.	.	.	.	.	.	.	.	.	.	.	.	.	.
1341964	G	A	non_coding_transcript_exon_variant	rrs	CDS	821G>A		A	.	.	.	.	.	N	.	N	.	.	.	.	.	N	.	.	.	.	.	.	.	.	.	.	.	.	.	.	.	.	.	.	.	.	.	.	.	.	.	.	.
1342099	T	C	non_coding_transcript_exon_variant	rrs	CDS	956T>C		.	.	.	.	.	.	.	.	N	.	.	.	.	.	.	.	.	.	.	.	.	.	.	.	.	.	.	.	.	.	N	.	.	.	.	.	.	.	.	.	.	.
1342204	C	T	non_coding_transcript_exon_variant	rrs	CDS	1061C>T		T	.	.	.	.	.	N	.	N	.	.	.	.	.	N	.	.	.	.	.	.	.	.	.	.	.	.	.	.	.	.	.	.	.	.	.	.	.	.	.	.	.
1342310	C	G	non_coding_transcript_exon_variant	rrs	CDS	1167C>G		.	N	.	.	.	.	.	.	N	.	.	.	.	.	.	.	.	.	.	.	.	.	.	.	.	.	.	.	.	.	N	.	.	.	.	.	.	.	.	.	.	.
1342344	G	A	non_coding_transcript_exon_variant	rrs	CDS	1201G>A		A	N	.	.	.	.	N	.	.	.	.	.	.	.	.	.	.	.	.	.	.	.	.	.	.	.	.	.	.	.	.	.	.	.	.	.	.	.	.	.	.	.
1342476	G	A	non_coding_transcript_exon_variant	rrs	CDS	1333G>A		.	N	.	.	.	.	.	.	N	.	.	.	.	.	.	.	.	.	.	.	.	.	.	.	.	.	.	.	.	.	N	.	.	.	.	.	.	.	.	.	.	.
1343119	T	C	non_coding_transcript_exon_variant	rrl	CDS	144T>C		.	.	.	C	.	.	.	.	.	.	.	.	.	.	.	.	.	.	.	.	.	.	.	.	.	.	.	.	.	.	.	.	.	.	.	.	.	.	C	.	.	.
1343346	G	T	non_coding_transcript_exon_variant	rrl	CDS	371G>T		.	.	.	.	.	.	.	.	.	.	.	.	.	.	.	.	.	.	.	.	.	.	.	.	.	.	.	.	.	.	.	.	.	.	.	.	.	.	.	.	.	.
1343574	T	A	non_coding_transcript_exon_variant	rrl	CDS	599T>A		A	.	.	.	.	.	N	.	.	.	.	.	.	.	.	.	.	.	.	.	.	.	.	.	.	.	.	.	.	.	.	.	.	.	.	.	.	.	.	.	.	.
1343829	A	G	non_coding_transcript_exon_variant	rrl	CDS	854A>G		.	.	.	.	.	.	.	.	.	.	.	.	.	.	.	.	.	.	.	.	.	.	.	.	.	.	.	.	.	.	.	.	.	.	.	.	.	.	.	.	.	.
1343838	T	C	non_coding_transcript_exon_variant	rrl	CDS	863T>C		.	.	.	.	.	.	.	.	.	.	.	.	.	.	.	.	.	.	.	.	.	.	.	.	.	.	.	.	.	.	.	.	.	.	.	.	.	.	.	.	.	.
1344961	A	G	non_coding_transcript_exon_variant	rrl	CDS	1986A>G		.	N	.	.	.	.	.	.	.	.	.	.	.	.	.	.	.	.	.	.	.	.	.	.	.	.	.	.	.	.	.	.	.	.	.	.	.	.	.	.	.	.
1345092	C	G	non_coding_transcript_exon_variant	rrl	CDS	2117C>G		.	.	.	.	.	.	.	.	N	.	.	.	.	.	.	.	.	.	.	.	.	.	.	.	.	.	.	.	.	.	.	.	.	.	.	.	.	.	.	.	.	.
1345244	T	C	non_coding_transcript_exon_variant	rrl	CDS	2269T>C		N	.	.	.	.	.	.	.	N	.	.	.	.	.	.	.	.	.	.	.	.	.	.	.	.	.	.	.	.	.	.	.	.	.	.	.	.	.	.	.	.	.
1345732	C	T	non_coding_transcript_exon_variant	rrl	CDS	2757C>T		T	N	.	.	.	.	.	.	N	.	.	.	.	.	.	.	.	.	.	.	.	.	.	.	.	.	.	.	.	.	.	.	.	.	.	.	.	.	.	.	.	.
1345785	T	C	non_coding_transcript_exon_variant	rrl	CDS	2810T>C		C	.	.	.	.	.	C	.	N	.	.	.	.	.	N	.	.	.	.	.	.	.	.	.	.	.	.	.	.	.	.	.	.	.	.	.	N	.	.	.	.	.
1347131	T	G	intragenic_variant	alkA	gene_variant	1347131T>G		.	.	.	.	.	.	.	.	.	.	.	.	.	.	N	G	.	.	G	.	.	.	.	.	G	.	.	.	.	.	.	G	.	.	.	G	.	.	.	.	.	.
1348056	C	T	intragenic_variant	alkA	gene_variant	1348056C>T		.	.	.	.	.	.	.	.	N	.	.	N	.	.	.	.	.	.	.	.	.	.	.	.	.	.	.	.	.	.	.	.	.	.	.	.	.	.	.	.	.	.
1348277	G	A	intragenic_variant	alkA	gene_variant	1348277G>A		.	.	.	.	.	.	.	.	.	.	.	.	.	.	N	.	.	.	.	.	.	.	.	.	.	.	.	.	.	.	.	.	.	.	.	.	.	.	.	.	.	.
1348383	T	C	intergenic_region	alkA-ML1153	intergenic_region	1348383T>C		.	.	.	.	.	.	.	.	.	.	.	.	.	.	.	.	.	.	.	.	.	.	.	.	.	.	.	.	.	.	.	.	.	.	.	.	.	.	.	.	.	.
1348426	T	C	intergenic_region	alkA-ML1153	intergenic_region	1348426T>C		C	N	C	C	C	C	C	C	C	C	C	C	C	C	N	C	C	C	C	C	C	C	C	C	C	C	C	C	C	C	C	C	C	C	C	C	C	C	C	C	C	C
1349308	G	A	intragenic_variant	ML1153	gene_variant	1349308G>A		.	.	.	.	.	.	.	.	N	.	.	.	.	.	.	.	.	.	.	.	.	.	.	.	.	.	.	.	.	.	.	.	.	.	.	.	.	.	.	.	.	A
1350890	C	T	intragenic_variant	ML1154	gene_variant	1350890C>T		.	.	.	.	.	.	.	.	.	.	.	.	.	.	.	.	.	.	.	.	.	.	.	.	.	.	.	.	.	.	.	.	.	.	.	.	.	.	.	.	.	.
1351149	C	G	intergenic_region	ML1154-ML1155	intergenic_region	1351149C>G		G	G	G	G	G	G	G	G	N	G	G	G	G	G	G	G	G	G	G	G	G	G	G	G	G	G	G	G	G	G	G	G	G	G	G	G	G	G	G	G	G	G
1351316	C	T	intergenic_region	ML1154-ML1155	intergenic_region	1351316C>T		.	.	.	.	.	.	.	.	.	.	.	.	.	.	.	T	.	.	.	.	.	.	.	.	.	.	.	.	.	.	.	.	.	.	.	.	.	.	.	.	.	.
1352731	G	A	synonymous_variant	ML1157	CDS	90C>T	Asp30Asp	.	.	.	.	.	.	.	.	N	.	.	.	.	.	.	.	.	.	.	.	.	.	.	.	.	.	.	.	.	.	.	.	.	.	.	.	.	.	.	.	.	.
1354142	G	A	intergenic_region	fadA4-ML1159	intergenic_region	1354142G>A		.	.	.	.	.	.	.	.	N	.	.	.	.	.	N	.	.	.	.	.	.	.	.	A	.	.	.	.	.	.	.	.	.	.	.	.	.	.	.	.	.	.
1355211	G	A	intergenic_region	ML1159-ML1160	intergenic_region	1355211G>A		.	.	.	.	.	.	.	.	.	.	.	.	.	.	.	.	.	.	.	.	.	.	A	.	.	.	.	.	.	.	.	.	.	.	.	.	.	.	.	.	.	.
1355640	G	A	intragenic_variant	ML1160	gene_variant	1355640G>A		.	.	.	.	.	.	.	.	.	N	.	.	.	.	.	.	.	.	.	.	.	.	.	.	.	.	.	.	.	.	.	.	.	.	.	.	.	.	.	.	.	.
1358191	G	T	intragenic_variant	ML1161	gene_variant	1358191G>T		.	.	.	.	.	.	.	.	.	.	.	.	.	.	.	.	.	.	.	.	.	.	.	.	.	.	.	.	.	.	.	.	.	.	.	.	.	.	.	.	.	.
1358939	T	C	intragenic_variant	ML1161	gene_variant	1358939T>C		.	.	.	.	.	.	.	.	.	.	.	.	.	.	.	.	.	.	.	.	.	.	.	.	.	.	.	.	.	.	.	.	.	.	.	.	.	.	.	.	.	.
1366492	C	T	synonymous_variant	ML1167	CDS	942C>T	Ile314Ile	.	N	.	.	.	.	.	.	.	.	.	N	.	.	N	.	.	.	.	.	.	.	.	.	.	.	.	.	.	.	.	.	.	.	.	.	.	.	.	.	.	.
1368008	T	C	intragenic_variant	cysM	gene_variant	1368008T>C		.	.	.	.	.	.	.	.	.	.	.	.	.	.	.	.	.	.	.	.	.	.	.	.	.	.	.	.	.	.	.	.	.	.	.	.	.	.	.	.	.	.
1368031	C	T	intragenic_variant	cysM	gene_variant	1368031C>T		.	.	.	.	.	.	.	.	.	.	.	.	.	.	.	.	.	.	.	.	.	.	.	.	.	.	.	.	.	.	.	.	.	.	.	.	.	.	.	.	.	.
1368593	G	A	synonymous_variant	ML1171	CDS	102G>A	Arg34Arg	.	.	.	.	.	.	.	.	N	.	.	.	.	.	.	.	.	.	.	.	.	.	.	.	.	.	.	.	.	.	.	.	.	.	.	.	.	.	.	.	.	.
1368608	G	A	synonymous_variant	ML1171	CDS	117G>A	Gly39Gly	.	.	.	.	.	.	.	.	.	.	.	.	.	.	.	.	.	.	.	.	.	.	.	.	.	.	.	.	.	.	A	.	.	.	.	.	.	.	.	.	.	.
1370180	C	T	missense_variant	ML1173	CDS	85C>T	Pro29Ser	.	.	.	.	.	.	.	.	.	.	.	.	.	.	.	.	.	.	.	.	.	.	.	.	.	.	.	.	.	.	.	.	.	.	.	.	.	.	.	.	.	.
1372166	C	T	missense_variant	ML1175	CDS	385C>T	Pro129Ser	.	N	.	.	.	.	.	.	.	.	.	.	.	.	.	.	.	.	.	.	.	.	.	.	.	.	.	.	.	.	.	.	.	.	.	.	.	.	.	.	.	.
1373666	C	T	intergenic_region	ML1177-leuW	intergenic_region	1373666C>T		.	N	.	.	.	.	.	.	.	.	.	.	.	.	.	.	.	.	.	.	.	.	.	.	.	.	.	.	.	.	.	.	.	.	.	.	.	.	.	.	.	.
1374169	G	C	intergenic_region	leuW-ML1178	intergenic_region	1374169G>C		.	.	.	.	.	.	.	.	.	N	.	.	.	.	.	.	.	.	.	.	.	.	.	.	.	.	.	.	.	.	.	.	.	.	.	.	.	.	.	.	.	.
1374268	G	A	intergenic_region	leuW-ML1178	intergenic_region	1374268G>A		.	.	.	.	.	.	.	.	.	.	.	.	.	.	N	.	.	.	.	.	.	.	A	.	.	.	.	.	.	.	.	.	.	.	.	.	.	.	.	.	.	.
1374547	G	C	intergenic_region	leuW-ML1178	intergenic_region	1374547G>C		.	N	.	.	.	.	N	.	.	.	.	.	.	.	.	.	.	.	.	.	.	.	.	.	.	.	.	.	.	.	.	.	.	.	.	.	.	.	.	.	.	.
1374638	G	A	intergenic_region	leuW-ML1178	intergenic_region	1374638G>A		.	.	.	.	.	.	.	.	.	.	.	.	.	.	.	.	.	.	.	.	.	.	.	.	.	.	.	.	.	.	.	.	.	.	.	.	.	.	.	.	.	.
1374909	T	C	intergenic_region	leuW-ML1178	intergenic_region	1374909T>C		.	.	.	.	.	.	.	.	.	.	.	.	.	.	.	.	.	.	.	.	.	.	.	.	.	.	.	.	.	.	.	.	.	.	.	.	.	.	.	C	.	.
1376454	G	A	intergenic_region	ML1178-ML1179	intergenic_region	1376454G>A		.	.	.	.	.	.	.	.	.	.	.	.	.	.	.	.	.	.	.	.	.	.	.	.	.	.	.	.	.	.	.	.	.	.	.	.	.	.	.	A	.	.
1377177	C	T	intergenic_region	ML1178-ML1179	intergenic_region	1377177C>T		.	.	.	.	.	.	.	.	.	.	.	.	.	.	.	.	.	.	.	.	.	.	.	.	.	.	.	.	.	.	.	.	.	.	.	.	.	.	.	.	.	.
1377178	A	G	intergenic_region	ML1178-ML1179	intergenic_region	1377178A>G		.	.	.	.	.	.	.	.	.	.	.	.	.	.	.	.	.	.	.	.	.	.	.	.	.	.	.	.	.	.	.	.	.	.	.	.	.	.	.	.	.	.
1377420	G	C	intragenic_variant	ML1179	gene_variant	1377420G>C		.	.	.	.	.	.	.	.	.	.	.	.	.	.	.	.	.	.	.	.	.	.	.	.	.	.	.	.	.	.	.	.	.	.	.	.	.	.	.	.	.	.
1378511	A	G	intergenic_region	ML1179-ML1180	intergenic_region	1378511A>G		.	.	.	.	.	.	.	.	.	.	.	.	.	.	.	.	.	.	.	.	.	.	.	.	.	.	.	.	.	.	.	.	.	.	.	.	.	.	.	.	.	.
1378708	C	T	intergenic_region	ML1179-ML1180	intergenic_region	1378708C>T		.	.	.	.	.	.	.	.	.	.	.	.	.	.	N	.	.	.	.	.	.	.	.	.	.	.	.	.	.	.	.	.	.	.	.	.	.	.	.	.	.	.
1381109	C	G	missense_variant	ML1182	CDS	1161G>C	Met387Ile	N	N	N	.	N	.	N	.	N	N	N	N	.	.	N	.	.	.	.	.	.	.	.	.	.	.	.	.	.	.	N	.	.	.	.	.	.	.	.	.	N	.
1381437	A	G	missense_variant	ML1182	CDS	833T>C	Met278Thr	.	.	.	.	.	.	.	.	.	.	.	.	.	.	.	.	.	.	.	.	.	.	.	.	.	.	.	.	.	.	.	.	.	.	.	.	.	.	.	.	.	.
1383290	G	A	intergenic_region	ML1183-ML1184	intergenic_region	1383290G>A		.	.	.	.	.	.	.	.	.	.	.	.	.	.	.	.	.	.	.	.	.	.	.	.	.	.	.	.	.	.	.	.	.	.	.	.	.	.	.	A	.	.
1386059	G	A	intergenic_region	ML1185-ML1186	intergenic_region	1386059G>A		.	.	.	.	.	.	.	.	.	.	.	.	.	.	.	.	.	.	.	.	.	.	.	.	.	.	.	.	.	.	.	.	.	.	.	.	.	.	.	.	.	.
1388412	C	A	intergenic_region	ML1187-ML1188	intergenic_region	1388412C>A		.	.	.	.	.	.	.	.	.	.	.	.	.	.	.	.	.	.	.	.	.	.	.	.	.	.	.	.	.	.	.	.	.	.	.	.	.	.	.	.	.	.
1388745	G	A	intergenic_region	ML1187-ML1188	intergenic_region	1388745G>A		.	.	.	.	.	.	.	.	.	.	.	.	.	.	.	.	.	.	.	.	.	.	.	.	.	.	.	.	.	.	.	.	.	.	.	.	.	.	.	.	.	.
1391032	G	A	intergenic_region	ML1188-ML1189	intergenic_region	1391032G>A		.	.	N	.	.	.	.	.	N	.	.	.	.	.	.	.	.	.	.	.	.	.	.	.	.	.	.	.	.	.	.	.	.	.	.	.	.	.	.	.	.	.
1391804	G	T	intergenic_region	ML1188-ML1189	intergenic_region	1391804G>T		.	N	N	.	.	.	N	.	N	.	.	.	.	.	.	.	.	.	.	.	.	.	.	.	.	.	.	.	.	.	.	.	.	.	.	.	.	.	.	.	.	.
1393203	G	C	intergenic_region	ML1189-ML1190	intergenic_region	1393203G>C		.	.	.	.	.	.	.	.	.	.	.	.	.	.	.	.	.	.	.	.	.	.	.	.	.	.	.	.	C	.	.	.	.	.	.	.	.	.	.	.	.	.
1393702	G	T	intergenic_region	ML1189-ML1190	intergenic_region	1393702G>T		.	.	.	.	.	.	.	.	.	.	.	.	.	.	.	.	.	.	.	.	.	.	.	.	.	.	.	.	.	.	.	.	.	.	.	.	.	.	.	.	.	.
1393789	G	A	intergenic_region	ML1189-ML1190	intergenic_region	1393789G>A		.	.	.	.	.	.	.	.	.	.	.	A	.	.	.	.	.	.	.	.	.	.	.	.	.	.	.	.	.	.	.	.	.	.	.	.	.	.	.	.	.	.
1396948	G	A	synonymous_variant	fas	CDS	327G>A	Leu109Leu	.	.	.	.	.	.	.	.	.	.	.	.	.	.	N	.	.	.	.	.	.	.	.	.	.	.	.	.	.	.	.	.	.	.	.	.	.	.	.	.	.	.
1399818	G	C	missense_variant	fas	CDS	3197G>C	Gly1066Ala	.	.	.	.	.	.	.	.	.	.	.	N	.	.	.	.	.	.	.	.	.	.	.	.	.	.	.	.	.	.	.	.	C	.	.	.	.	.	.	.	.	.
1401460	C	T	synonymous_variant	fas	CDS	4839C>T	Arg1613Arg	.	.	.	.	.	.	.	.	.	.	.	.	.	.	.	.	.	.	.	.	.	.	.	.	.	.	.	.	.	.	.	.	.	.	.	.	.	.	.	.	.	.
1402551	A	G	missense_variant	fas	CDS	5930A>G	Gln1977Arg	.	.	.	.	.	.	.	.	.	.	.	N	.	.	.	.	.	.	.	.	.	.	.	.	.	.	.	.	.	.	.	.	.	.	.	.	.	.	.	.	.	.
1403585	A	G	missense_variant	fas	CDS	6964A>G	Ile2322Val	.	.	.	.	.	.	.	.	.	.	.	.	.	.	N	.	.	.	.	.	.	.	.	.	.	.	.	.	.	.	.	.	.	.	.	.	.	.	.	.	.	.
1406715	C	T	missense_variant	ML1193	CDS	353C>T	Ala118Val	.	.	N	.	.	.	.	.	.	.	.	.	.	.	.	.	.	.	.	.	.	.	.	.	.	.	.	.	.	.	.	.	.	.	.	.	.	.	.	.	.	.
1407744	G	A	intergenic_region	ML1193-ML1194	intergenic_region	1407744G>A		N	N	.	.	.	.	N	.	N	.	.	N	.	.	N	.	.	.	.	.	.	.	.	.	.	.	.	.	.	.	.	.	.	.	.	.	N	.	.	.	.	.
1407873	G	C	intergenic_region	ML1193-ML1194	intergenic_region	1407873G>C		N	N	N	N	N	N	N	N	N	N	N	N	N	N	N	N	N	N	N	N	N	N	N	N	N	N	N	N	N	N	N	N	N	N	N	N	N	N	.	.	N	N
1407885	A	G	intergenic_region	ML1193-ML1194	intergenic_region	1407885A>G		N	N	N	N	.	N	N	N	N	.	N	N	N	N	N	N	N	N	N	N	N	N	N	N	N	N	N	N	N	N	N	N	N	N	N	N	N	N	.	G	.	N
1407978	A	G	intergenic_region	ML1193-ML1194	intergenic_region	1407978A>G		N	N	N	N	N	N	N	N	N	N	N	N	N	N	N	N	N	N	N	N	N	N	N	N	N	N	N	N	N	N	N	N	N	N	N	N	N	N	N	N	N	N
1408057	A	G	intergenic_region	ML1193-ML1194	intergenic_region	1408057A>G		N	N	N	N	N	N	N	N	N	N	N	N	N	N	N	N	N	N	N	N	N	N	N	N	N	N	N	N	N	N	N	N	N	N	N	N	N	N	N	N	N	N
1408066	A	G	intergenic_region	ML1193-ML1194	intergenic_region	1408066A>G		N	N	N	N	N	N	N	N	N	N	N	N	N	N	N	N	N	N	N	N	N	N	N	N	N	N	N	N	N	N	N	N	N	N	N	N	N	N	N	N	N	N
1409587	G	A	intragenic_variant	ML1194	gene_variant	1409587G>A		.	.	.	.	.	.	.	.	.	.	.	.	.	.	.	.	.	.	.	.	.	.	.	.	.	.	.	.	.	.	.	.	.	.	.	.	.	.	.	.	.	.
1409826	G	A	intragenic_variant	ML1194	gene_variant	1409826G>A		.	.	.	.	.	.	.	.	.	.	.	.	.	.	N	.	.	.	.	.	.	.	.	.	.	.	.	.	.	.	.	.	.	.	.	.	.	.	.	.	.	.
1413376	G	C	synonymous_variant	ileS	CDS	2592G>C	Val864Val	.	N	.	.	.	.	.	.	.	.	.	.	.	.	.	.	.	.	.	.	.	.	.	.	.	.	.	.	.	.	.	.	.	.	.	.	.	.	.	.	.	.
1414666	A	T	intergenic_region	ML1196-dinX	intergenic_region	1414666A>T		.	N	N	.	.	.	.	.	N	N	.	.	.	.	N	.	.	.	.	.	.	.	.	.	.	.	.	.	.	.	N	.	.	.	.	.	.	.	N	N	.	.
1415370	C	T	intragenic_variant	dinX	gene_variant	1415370C>T		.	.	.	.	.	.	.	.	.	.	.	.	.	.	.	.	.	.	.	.	.	.	.	.	.	.	.	.	.	.	.	.	.	.	.	.	.	.	.	.	.	.
1417960	C	T	missense_variant	ML1200	CDS	208C>T	Pro70Ser	.	N	.	.	.	.	.	.	.	.	.	N	.	.	.	.	.	.	.	.	.	.	.	.	.	.	.	.	.	.	.	.	.	.	.	.	.	.	.	T	.	.
1419580	C	T	intragenic_variant	ML1202	gene_variant	1419580C>T		.	.	.	.	.	.	.	.	.	.	.	.	.	.	.	.	.	.	.	.	.	.	.	.	.	.	.	.	.	.	.	.	.	.	.	.	.	.	.	.	.	.
1419986	C	T	intergenic_region	ML1202-glbN	intergenic_region	1419986C>T		.	.	.	.	.	.	.	.	.	.	.	.	.	.	N	.	.	.	.	.	.	.	.	.	.	.	.	.	.	.	.	.	.	.	.	.	.	.	.	T	.	.
1420170	C	T	intragenic_variant	glbN	gene_variant	1420170C>T		.	.	.	.	.	.	.	.	.	.	.	.	.	.	.	.	.	.	.	.	.	.	.	.	.	.	.	.	.	.	.	.	.	.	.	.	.	.	.	.	.	.
1420874	C	T	intragenic_variant	ML1204	gene_variant	1420874C>T		.	N	.	.	.	.	.	.	.	.	.	.	.	.	.	.	.	.	.	.	.	.	.	T	.	.	.	.	.	.	.	.	.	.	.	.	.	.	.	.	.	.
1421211	G	T	intragenic_variant	ML1204	gene_variant	1421211G>T		.	.	.	.	.	.	.	.	.	.	.	.	.	.	.	.	.	.	.	.	.	.	.	.	.	.	.	.	.	.	.	.	.	.	.	.	.	.	.	.	.	.
1423311	G	A	missense_variant	dnaE	CDS	298G>A	Ala100Thr	.	.	.	.	.	.	.	.	.	.	.	.	.	.	.	.	.	.	.	.	.	.	.	.	.	.	.	.	.	.	.	.	.	.	.	.	.	.	.	.	.	.
1423393	A	G	missense_variant	dnaE	CDS	380A>G	Glu127Gly	.	.	.	.	.	.	.	.	.	.	.	.	.	.	N	.	.	.	.	.	.	.	.	.	.	.	.	.	.	.	.	.	.	.	.	.	.	.	.	.	.	.
1425703	A	C	missense_variant	dnaE	CDS	2690A>C	Asn897Thr	.	.	.	.	.	.	.	.	.	.	.	.	.	.	.	.	.	.	.	.	.	.	.	.	.	.	.	.	.	.	.	.	.	.	.	.	.	.	.	.	.	.
1426796	A	G	intergenic_region	dnaE-ML1208	intergenic_region	1426796A>G		N	N	N	N	N	N	N	N	N	N	N	N	N	N	N	N	N	N	N	N	N	N	N	N	N	N	N	N	N	N	N	N	N	N	N	N	N	N	N	N	N	N
1427223	A	G	intergenic_region	dnaE-ML1208	intergenic_region	1427223A>G		N	N	N	N	N	N	N	.	N	N	N	N	N	N	N	N	N	N	N	N	N	N	N	N	N	N	N	N	N	N	N	N	N	N	N	N	N	N	.	.	N	N
1427224	C	G	intergenic_region	dnaE-ML1208	intergenic_region	1427224C>G		N	N	N	N	N	N	N	.	N	N	N	N	N	N	N	N	N	N	N	N	N	N	N	N	N	N	N	N	N	N	N	N	N	N	N	N	N	N	N	.	N	N
1427579	C	T	intergenic_region	dnaE-ML1208	intergenic_region	1427579C>T		.	.	.	.	.	.	.	.	.	.	.	.	.	.	.	.	.	.	.	.	.	.	.	.	.	.	.	.	.	.	.	.	.	.	.	T	.	.	.	.	.	.
1427684	G	C	intergenic_region	dnaE-ML1208	intergenic_region	1427684G>C		.	.	.	.	.	.	.	.	.	.	.	.	.	.	.	.	.	.	.	.	.	.	.	.	.	.	.	.	.	.	N	.	.	.	.	.	.	.	.	.	.	.
1430562	G	A	intergenic_region	ilvA-ML1210	intergenic_region	1430562G>A		.	.	.	.	.	.	.	.	.	.	.	.	.	.	.	.	.	.	.	.	.	.	.	.	.	.	.	.	.	.	.	.	.	.	.	.	.	.	.	.	.	.
1430602	G	T	intergenic_region	ilvA-ML1210	intergenic_region	1430602G>T		.	.	.	.	.	.	.	.	.	.	.	.	.	.	.	.	.	.	.	.	.	.	.	.	.	.	.	.	.	.	.	.	.	.	.	.	.	.	.	.	.	.
1432847	G	T	intragenic_variant	glgX	gene_variant	1432847G>T		.	.	.	.	.	.	.	.	.	.	.	.	.	.	.	.	.	.	.	.	.	.	.	.	.	.	.	.	.	.	.	.	.	.	.	.	.	.	.	.	.	.
1435812	C	G	missense_variant	ML1213	CDS	1069G>C	Gly357Arg	.	N	.	.	.	.	.	.	.	.	.	.	.	.	.	.	.	.	.	.	.	.	.	.	.	.	.	.	.	.	.	.	.	.	.	.	.	.	.	.	.	.
1436917	G	A	intergenic_region	ML1213-ML1214	intergenic_region	1436917G>A		.	.	.	.	.	.	.	.	N	.	.	.	.	.	.	.	.	.	.	.	A	.	A	.	.	.	.	.	.	.	.	.	.	.	.	.	.	.	.	.	.	.
1437154	G	A	synonymous_variant	ML1214	CDS	495C>T	Thr165Thr	.	N	.	.	N	A	.	.	.	.	.	.	.	.	.	.	.	.	.	.	.	.	.	.	.	.	.	.	.	.	.	.	.	.	.	.	.	.	.	.	.	.
1440815	A	G	missense_variant	bioF	CDS	902A>G	Lys301Arg	.	G	.	.	N	.	.	G	.	G	G	N	.	.	.	.	.	.	.	.	.	.	.	.	.	.	.	.	.	.	.	.	.	.	.	.	.	.	.	.	.	.
1441117	T	C	missense_variant	bioD	CDS	50T>C	Val17Ala	.	N	.	.	.	.	.	.	.	.	.	N	.	C	.	C	C	.	C	.	.	.	.	.	C	.	C	.	C	.	N	C	.	C	.	C	C	C	.	.	.	.
1442144	C	T	intragenic_variant	ML1219	gene_variant	1442144C>T		.	.	N	.	.	.	.	.	.	.	.	N	.	.	.	.	.	.	.	.	.	.	.	.	.	.	.	.	.	.	.	.	.	.	.	.	.	.	T	.	.	.
1442832	G	A	missense_variant	bioB	CDS	331G>A	Ala111Thr	.	.	.	.	.	.	.	.	.	.	.	.	.	.	.	.	.	.	.	.	A	.	A	.	.	.	.	.	.	.	.	.	.	.	.	.	.	.	.	.	.	.
1443409	G	C	missense_variant	bioB	CDS	908G>C	Gly303Ala	.	.	.	.	.	.	.	.	N	N	.	.	.	.	.	.	.	.	.	.	.	.	.	.	.	.	.	.	.	.	.	.	.	.	.	.	.	.	.	.	.	.
1443712	C	G	missense_variant	ML1221	CDS	148C>G	Arg50Gly	.	.	.	.	.	.	.	.	.	.	.	.	.	.	.	.	.	.	.	.	.	.	.	.	.	.	.	.	.	.	.	.	.	.	.	.	.	.	.	G	.	.
1445448	C	T	intragenic_variant	ML1223	gene_variant	1445448C>T		.	.	.	.	.	.	.	.	.	.	.	.	.	.	.	.	.	.	.	.	.	.	.	.	.	.	.	.	.	.	.	.	.	.	.	.	.	.	.	.	.	.
1446805	G	A	synonymous_variant	nadA	CDS	93G>A	Val31Val	.	N	.	.	.	.	.	.	.	.	.	.	.	.	N	.	.	.	.	.	.	.	.	.	.	.	.	.	.	.	.	.	.	.	.	.	.	.	.	.	.	.
1450157	C	T	synonymous_variant	nadC	CDS	810C>T	Val270Val	.	.	.	.	.	.	.	.	N	.	.	.	.	.	.	.	.	.	.	.	.	.	.	.	.	.	.	.	.	.	.	.	.	.	.	.	.	.	.	.	.	.
1450627	G	A	intergenic_region	nadC-ML1228	intergenic_region	1450627G>A		.	.	.	.	.	.	.	.	.	.	.	.	.	.	.	.	.	.	.	.	.	.	.	.	.	.	.	.	.	.	.	.	.	.	.	.	.	.	.	.	.	.
1450888	G	A	intergenic_region	nadC-ML1228	intergenic_region	1450888G>A		.	.	.	.	.	.	.	.	.	.	.	.	.	.	.	.	.	.	.	.	.	.	.	.	.	.	.	.	.	.	.	.	.	.	.	.	.	.	.	.	.	.
1451075	G	C	intergenic_region	nadC-ML1228	intergenic_region	1451075G>C		N	N	N	N	N	N	N	.	N	N	N	N	N	N	N	N	N	N	N	N	N	N	N	N	N	N	N	N	N	N	N	N	N	N	N	N	N	N	N	.	N	N
1451076	T	C	intergenic_region	nadC-ML1228	intergenic_region	1451076T>C		N	N	N	N	N	N	N	.	N	N	N	N	N	N	N	N	N	N	N	N	N	N	N	N	N	N	N	N	N	N	N	N	N	N	N	N	N	N	.	.	N	N
1451415	T	C	intergenic_region	nadC-ML1228	intergenic_region	1451415T>C		N	N	N	N	N	N	N	N	N	N	N	N	N	N	N	N	N	N	N	N	N	N	N	N	N	N	N	N	N	N	N	N	N	N	N	N	N	N	N	.	N	N
1451424	T	C	intergenic_region	nadC-ML1228	intergenic_region	1451424T>C		N	N	N	N	N	N	N	N	N	N	N	N	N	N	N	N	N	N	N	N	N	N	N	N	N	N	N	N	N	N	N	N	N	N	N	N	N	N	N	N	N	N
1451503	T	C	intergenic_region	nadC-ML1228	intergenic_region	1451503T>C		N	N	N	N	N	N	N	C	N	N	N	N	N	N	N	N	N	N	N	N	N	N	N	N	N	N	N	N	N	N	N	N	N	N	N	N	N	N	N	C	N	N
1452437	G	A	intergenic_region	nadC-ML1228	intergenic_region	1452437G>A		.	N	.	.	.	.	.	.	.	.	.	.	.	.	N	.	.	.	.	.	.	.	.	.	.	.	.	.	.	.	.	.	.	.	.	.	.	.	.	.	.	.
1453339	G	A	intragenic_variant	ML1228	gene_variant	1453339G>A		.	.	.	.	.	.	.	.	.	.	.	.	.	.	.	.	.	.	.	.	.	.	.	.	.	.	.	.	.	.	.	.	.	.	.	.	.	.	.	.	.	.
1454340	G	A	missense_variant	pks3	CDS	42G>A	Met14Ile	.	.	.	.	.	.	.	.	.	.	.	.	.	.	.	.	.	.	.	.	.	.	.	.	.	.	.	.	.	.	.	.	.	.	.	.	.	.	.	.	.	.
1455299	C	T	missense_variant	pks3	CDS	1001C>T	Thr334Ile	.	.	.	.	.	.	.	.	.	.	.	N	.	.	.	.	.	.	.	.	.	.	.	.	.	.	.	.	.	.	.	.	.	.	.	.	.	.	.	.	.	.
1456091	C	A	missense_variant	pks3	CDS	1793C>A	Thr598Lys	.	.	.	.	.	.	.	.	.	.	.	.	.	.	.	.	.	.	.	.	.	.	.	.	.	.	.	.	.	.	.	.	.	.	.	.	.	.	.	.	.	.
1458303	G	T	synonymous_variant	pks3	CDS	4005G>T	Thr1335Thr	.	.	.	.	.	.	.	.	.	.	.	.	.	.	.	.	.	.	.	.	.	.	.	.	.	.	.	.	.	.	.	.	.	.	.	.	.	.	.	.	.	.
1459453	C	T	stop_gained	pks3	CDS	5155C>T	Gln1719*	.	.	.	.	.	.	.	.	.	.	.	.	.	.	.	.	.	.	.	.	.	.	.	.	.	.	.	.	.	.	.	.	.	.	.	.	.	.	.	.	.	.
1459878	C	T	synonymous_variant	pks3	CDS	5580C>T	Val1860Val	.	N	.	.	.	.	.	.	.	.	.	.	.	.	N	.	.	.	.	.	.	.	.	.	.	.	.	.	.	.	.	.	.	.	.	.	.	.	.	.	.	.
1461258	G	A	missense_variant	papA3	CDS	523G>A	Asp175Asn	.	.	.	.	.	.	.	.	.	.	.	.	.	.	.	.	.	.	.	.	.	.	.	.	.	.	.	.	.	.	.	.	.	.	.	.	.	.	.	.	.	.
1462261	C	T	missense_variant	mmpL10	CDS	29C>T	Ala10Val	.	N	.	.	.	.	.	.	.	.	.	.	.	.	.	T	.	.	T	.	.	.	.	.	T	.	.	.	.	.	.	T	.	.	.	T	.	.	.	.	.	.
1464236	C	A	synonymous_variant	mmpL10	CDS	2004C>A	Ile668Ile	.	.	.	.	.	.	N	.	.	.	.	.	A	.	.	.	.	.	.	.	.	.	.	.	.	.	.	.	.	.	.	.	.	.	.	.	.	.	.	.	.	.
1466041	C	A	synonymous_variant	ML1232	CDS	648G>T	Gly216Gly	.	.	.	.	.	.	.	.	.	.	.	A	.	.	N	.	.	.	.	.	.	.	.	.	.	.	.	.	.	.	.	.	.	.	.	.	.	.	.	.	A	.
1469140	C	T	missense_variant	ML1234	CDS	175G>A	Gly59Ser	.	.	.	.	.	.	.	.	N	.	.	.	.	.	.	.	.	.	.	.	.	.	.	.	.	.	.	.	.	.	.	.	.	.	.	.	.	.	.	.	.	.
1472325	G	C	intragenic_variant	pks9	gene_variant	1472325G>C		.	.	.	.	.	.	C	.	.	.	.	.	.	.	.	.	.	.	.	.	.	.	.	.	.	.	.	.	.	.	.	.	.	.	.	.	.	.	.	.	.	.
1472366	C	G	intragenic_variant	pks9	gene_variant	1472366C>G		.	.	.	.	.	.	.	.	N	.	.	.	.	.	.	.	.	.	.	.	.	.	.	.	.	.	.	G	.	.	.	.	.	.	.	.	.	.	.	.	.	.
1473646	T	G	intergenic_region	pks9-pks11	intergenic_region	1473646T>G		.	.	.	.	.	.	.	.	.	.	.	.	.	.	.	.	.	.	.	.	.	.	.	.	.	.	.	.	.	.	.	.	.	.	.	.	.	.	.	.	.	.
1475246	T	C	intergenic_region	ML1237-ML1239	intergenic_region	1475246T>C		.	.	.	.	.	.	.	.	.	.	.	.	.	.	.	.	.	.	.	.	.	.	.	.	.	.	.	.	.	.	.	.	.	.	.	.	.	.	.	.	.	.
1475671	G	A;A	intragenic_variant	ML1239;ML1240	gene_variant	1475671G>A;1475671G>A		.	.	.	.	.	.	.	.	.	.	.	.	.	.	.	.	.	.	.	.	.	.	.	.	.	.	.	.	.	.	.	.	.	.	.	.	.	.	A	.	.	.
1477107	T	C	missense_variant	ML1241	CDS	557T>C	Met186Thr	.	.	.	.	.	.	.	.	.	.	.	.	.	.	.	.	.	.	.	.	.	.	.	.	.	.	.	.	.	.	.	.	.	.	.	.	.	.	.	.	.	.
1477620	G	T	intergenic_region	ML1241-ML1242	intergenic_region	1477620G>T		.	N	.	T	.	.	.	.	N	.	.	.	.	.	.	.	.	.	.	.	.	.	.	.	.	.	.	.	.	.	.	.	.	.	.	.	.	.	.	.	.	.
1479960	G	A	intragenic_variant	ML1242	gene_variant	1479960G>A		.	.	.	.	.	.	.	.	.	.	.	A	.	.	.	.	.	.	.	.	.	.	.	.	.	.	.	.	.	.	.	.	.	.	.	.	.	.	.	.	.	.
1480876	C	T	intergenic_region	ML1242-argW	intergenic_region	1480876C>T		N	N	N	N	N	N	N	N	N	N	N	N	N	N	N	N	N	N	N	N	N	N	N	N	N	N	N	N	N	N	N	N	N	N	N	N	N	N	.	.	N	N
1481100	C	T	intergenic_region	ML1242-argW	intergenic_region	1481100C>T		.	N	.	.	.	.	.	.	.	.	.	.	.	.	.	.	.	.	.	.	.	.	.	.	.	.	.	.	.	.	.	.	.	.	.	.	.	.	T	.	.	.
1481751	C	T	intergenic_region	argW-ML1243	intergenic_region	1481751C>T		.	.	.	.	.	.	.	.	.	.	.	.	.	.	.	.	.	.	.	.	.	.	.	.	.	.	.	.	.	.	.	.	.	.	.	.	.	.	.	.	.	.
1482581	C	T	missense_variant	ML1243	CDS	449C>T	Pro150Leu	.	N	.	.	.	.	.	.	.	.	.	.	.	.	.	.	.	.	.	.	.	.	.	.	.	.	.	.	.	.	.	.	.	.	.	.	.	.	.	.	.	.
1482886	G	A	missense_variant	ML1244	CDS	70G>A	Gly24Ser	.	.	.	.	.	.	.	.	.	.	.	.	.	.	N	.	.	.	.	.	.	.	.	.	.	.	.	.	.	.	.	.	.	.	.	.	.	.	.	.	.	.
1484682	G	A	missense_variant	ML1245	CDS	394G>A	Val132Met	.	.	.	.	.	.	.	.	.	.	.	.	.	.	N	.	.	.	.	.	.	.	.	.	.	.	.	.	.	.	.	.	.	.	.	.	.	.	.	.	.	.
1485014	C	T	synonymous_variant	ML1245	CDS	726C>T	Gly242Gly	T	.	.	.	.	.	.	.	.	.	.	.	.	.	.	.	.	.	.	.	.	.	.	.	.	.	.	.	.	.	.	.	.	.	.	.	.	.	.	.	.	.
1485095	G	T	synonymous_variant	ML1245	CDS	807G>T	Val269Val	.	.	.	.	.	.	.	.	.	.	.	.	.	.	.	.	.	.	.	.	.	.	.	.	.	.	.	.	.	.	.	.	.	.	.	.	.	.	.	T	.	.
1485320	C	T	synonymous_variant	ML1245	CDS	1032C>T	Gly344Gly	.	.	.	.	.	.	.	.	.	.	.	.	.	.	T	.	.	.	.	.	.	T	.	.	.	.	.	T	.	.	.	.	.	.	T	.	.	.	.	.	.	.
1486152	A	G	missense_variant	plsB	CDS	128A>G	Asn43Ser	.	N	.	.	.	.	.	.	.	.	.	.	.	.	.	.	.	.	.	.	.	.	.	.	.	.	.	.	.	.	.	.	.	.	.	.	.	.	.	.	G	.
1487737	C	T	synonymous_variant	plsB	CDS	1713C>T	Asn571Asn	.	.	.	.	.	.	T	.	.	.	.	.	.	.	.	.	.	.	.	.	.	.	.	.	.	.	.	.	.	.	.	.	.	.	.	.	.	.	.	.	.	.
1488923	G	A	intragenic_variant	ML1247	gene_variant	1488923G>A		.	.	.	.	.	.	.	.	.	.	.	.	.	.	.	.	.	.	.	.	.	.	.	.	.	.	.	.	.	.	.	.	.	.	.	.	N	.	.	.	.	.
1491430	G	A	missense_variant	ML1249	CDS	532G>A	Glu178Lys	.	.	.	.	.	.	.	.	.	.	.	.	.	.	.	.	.	.	.	.	.	.	.	.	.	.	.	.	.	.	.	.	.	.	.	.	.	.	.	.	.	.
1492900	T	C	missense_variant	ML1249	CDS	2002T>C	Tyr668His	.	.	.	.	.	.	.	.	.	.	.	.	.	.	.	.	.	.	.	.	.	.	.	.	.	.	.	.	.	.	.	.	.	.	.	.	.	.	.	.	.	.
1495083	G	A	synonymous_variant	ML1249	CDS	4185G>A	Leu1395Leu	.	.	.	.	.	.	.	.	.	.	.	.	.	.	.	.	.	.	.	.	.	.	.	.	.	.	.	.	.	.	.	.	.	.	.	.	.	.	.	.	.	.
1495286	C	T	missense_variant	ML1249	CDS	4388C>T	Thr1463Ile	.	.	.	.	.	.	.	.	.	.	.	.	.	.	N	.	.	.	.	.	.	.	.	.	.	.	.	.	.	.	.	.	.	.	.	.	.	.	.	.	.	.
1495320	G	A	synonymous_variant	ML1249	CDS	4422G>A	Leu1474Leu	.	.	.	.	.	.	.	.	.	.	.	.	.	.	.	.	.	.	.	.	.	.	.	.	.	.	.	.	.	.	.	.	.	.	.	.	.	.	.	.	.	.
1496564	G	T	intragenic_variant	ML1251	gene_variant	1496564G>T		.	.	.	.	.	.	.	.	N	.	.	.	.	.	.	.	.	.	.	.	.	.	.	.	.	.	.	.	.	.	.	.	.	.	.	.	.	.	.	.	.	.
1497876	G	A	intragenic_variant	ML1252	gene_variant	1497876G>A		.	.	.	.	.	.	.	.	.	.	.	.	.	.	.	.	.	.	.	.	.	.	.	.	.	.	.	.	.	.	.	.	.	.	.	.	.	.	.	.	.	.
1499386	T	A	intergenic_region	ML1254-ML1255	intergenic_region	1499386T>A		.	N	.	.	.	.	.	.	.	.	.	.	.	.	N	.	.	.	.	.	.	.	.	.	.	.	.	.	.	.	.	.	.	A	.	.	.	.	.	.	.	.
1500404	C	T	intergenic_region	ML1255-ML1256	intergenic_region	1500404C>T		N	N	N	N	N	N	N	.	N	N	N	N	N	N	N	N	N	N	N	N	N	N	N	N	N	N	N	N	N	N	N	N	N	N	N	N	N	N	.	.	N	N
1500788	C	G	intergenic_region	ML1255-ML1256	intergenic_region	1500788C>G		N	N	N	N	N	N	N	N	N	N	N	N	N	N	N	N	N	N	N	N	N	N	N	N	N	N	N	N	N	N	N	N	N	N	N	N	N	N	N	.	N	N
1500917	C	T	intergenic_region	ML1255-ML1256	intergenic_region	1500917C>T		N	N	N	.	.	.	N	.	N	N	.	N	N	.	N	.	.	.	.	.	N	.	.	.	.	.	.	.	.	.	N	.	.	.	.	.	N	N	.	.	.	.
1501508	G	A	intergenic_region	ML1255-ML1256	intergenic_region	1501508G>A		.	.	.	.	.	.	.	.	.	.	.	.	.	.	.	.	.	.	.	.	.	.	.	.	.	.	.	.	.	.	.	.	.	.	.	.	.	.	.	.	.	.
1502817	G	A	missense_variant	hisD	CDS	521G>A	Gly174Asp	.	.	.	.	.	.	.	.	.	.	.	A	.	.	.	.	.	.	.	.	.	.	.	.	.	.	.	.	.	.	.	.	.	.	.	.	.	.	.	.	.	.
1504691	C	T	missense_variant	hisC	CDS	1049C>T	Ala350Val	.	.	.	.	.	.	.	.	.	.	.	.	.	.	.	.	.	.	.	.	.	.	.	.	.	.	.	.	.	.	.	.	.	.	.	.	.	.	.	.	.	.
1505177	C	T	synonymous_variant	hisB	CDS	405C>T	His135His	.	.	.	.	.	.	.	.	.	.	.	.	.	.	.	.	.	.	.	.	.	.	.	.	.	.	.	.	.	.	.	.	.	.	.	.	.	.	.	.	.	.
1505487	C	T	missense_variant	hisH	CDS	86C>T	Ala29Val	.	N	.	.	.	.	.	.	.	.	.	N	.	.	.	.	.	.	.	.	.	.	.	.	.	.	.	.	.	.	.	.	.	.	.	.	.	.	.	.	.	.
1505545	C	T	synonymous_variant	hisH	CDS	144C>T	Pro48Pro	.	.	N	.	.	.	.	.	N	N	.	N	.	.	.	.	.	.	.	.	.	.	.	.	.	.	.	.	.	.	.	.	.	.	.	.	.	.	.	.	.	.
1508278	G	T	missense_variant	hisF	CDS	702G>T	Leu234Phe	.	.	.	.	.	.	.	.	.	.	.	.	.	.	.	.	.	.	.	.	.	.	.	.	.	.	.	.	.	.	.	.	.	.	.	.	.	.	.	.	.	.
1509070	G	C	intragenic_variant	ML1265	gene_variant	1509070G>C		.	.	.	.	.	.	.	.	.	.	.	.	.	.	.	.	.	.	.	.	.	.	.	.	.	.	.	.	.	.	.	.	.	.	.	.	.	.	.	.	.	.
1509131	G	A	intergenic_region	ML1265-ML1266	intergenic_region	1509131G>A		.	.	A	.	.	.	.	.	.	.	.	.	.	.	.	.	.	.	.	.	.	.	.	.	.	.	.	.	.	.	.	.	.	.	.	.	.	.	.	.	.	.
1511671	G	T	intragenic_variant	ML1268	gene_variant	1511671G>T		.	.	.	.	.	.	.	.	.	.	.	.	.	.	N	.	.	.	.	.	.	.	.	.	.	.	.	.	.	.	.	.	.	.	.	.	.	.	.	.	.	.
1512218	C	A	missense_variant	trpE	CDS	80C>A	Thr27Asn	.	.	.	.	.	.	.	.	N	.	.	N	.	.	.	.	.	.	.	.	.	A	.	.	.	.	.	A	.	.	.	.	.	.	.	.	.	.	.	.	.	.
1512744	G	A	missense_variant	trpE	CDS	606G>A	Met202Ile	.	.	.	.	.	.	.	.	.	.	.	.	.	.	N	.	.	.	.	.	.	.	.	.	.	.	.	.	.	.	.	.	.	.	.	.	.	.	.	.	.	.
1512793	C	T	missense_variant	trpE	CDS	655C>T	Arg219Trp	.	N	.	.	.	.	.	.	.	.	.	.	.	.	.	.	.	.	.	.	.	.	.	.	.	.	.	.	.	.	N	.	.	.	.	.	.	.	.	.	.	.
1513284	C	T	synonymous_variant	trpE	CDS	1146C>T	His382His	.	N	.	T	.	.	.	.	.	.	.	N	.	.	.	.	.	.	.	.	.	.	.	.	.	.	.	.	.	.	.	.	.	.	.	.	.	.	.	.	.	.
1513544	C	T	missense_variant	trpE	CDS	1406C>T	Ala469Val	.	N	.	.	.	.	.	.	.	.	.	N	.	.	N	.	.	.	.	.	.	.	.	.	.	.	.	.	.	.	.	.	.	.	.	.	.	.	.	.	.	.
1513780	C	T	missense_variant	ML1270	CDS	56C>T	Ala19Val	.	N	N	.	.	N	.	.	.	.	.	.	.	.	.	.	.	.	.	.	.	.	.	.	.	.	.	.	.	.	.	.	.	.	.	.	.	.	.	.	.	.
1513803	G	A	missense_variant	ML1270	CDS	79G>A	Ala27Thr	.	N	.	.	.	.	.	.	.	.	.	A	.	.	.	.	.	.	.	.	.	.	.	.	.	.	.	.	.	.	.	.	.	.	.	.	.	.	.	.	.	.
1514160	G	T	missense_variant	ML1270	CDS	436G>T	Gly146Trp	.	.	.	.	.	.	.	.	N	.	.	N	.	.	.	.	.	.	.	.	.	.	.	.	.	.	.	.	.	.	.	.	.	.	.	.	.	.	.	.	.	.
1514223	C	T	stop_gained	ML1270	CDS	499C>T	Gln167*	.	.	.	.	.	.	.	.	.	N	.	.	.	.	.	.	.	.	.	.	.	.	.	.	.	.	.	.	.	.	.	.	.	.	.	.	.	.	.	.	.	.
1515860	C	T	missense_variant	trpB	CDS	479C>T	Thr160Ile	.	N	.	.	.	.	.	.	.	.	.	.	.	.	.	.	.	.	.	.	.	.	.	.	.	.	.	.	.	.	.	.	.	.	.	.	.	.	.	.	.	.
1519111	G	A	intergenic_region	ML1275-ML1276	intergenic_region	1519111G>A		.	.	.	.	.	.	.	.	.	.	.	.	.	.	.	.	.	.	.	.	.	.	.	.	.	.	.	.	.	.	.	.	.	.	.	.	.	.	.	.	.	.
1521064	G	A	missense_variant	pykA	CDS	1324G>A	Gly442Ser	.	.	.	.	.	.	.	.	.	.	.	.	.	.	.	.	.	.	.	.	.	.	.	.	.	.	.	.	.	.	.	.	.	.	.	.	.	.	.	.	.	.
1522161	C	G	intergenic_region	tesB-ML1279	intergenic_region	1522161C>G		.	.	.	.	.	.	.	.	.	.	.	.	.	.	.	.	.	.	.	.	.	.	.	.	.	G	.	.	.	.	.	.	G	.	.	.	.	.	.	.	.	.
1522513	C	T	intragenic_variant	ML1279	gene_variant	1522513C>T		.	.	.	.	.	.	.	.	.	.	.	T	.	.	.	.	.	.	.	.	.	.	.	.	.	.	.	.	.	.	.	.	.	.	.	.	.	.	.	.	.	.
1523534	C	T	intragenic_variant	ML1279	gene_variant	1523534C>T		.	.	.	.	.	.	.	.	.	.	.	.	.	.	.	.	.	.	.	.	.	.	.	.	.	.	.	.	.	.	.	.	.	.	.	.	.	.	.	.	.	.
1523629	C	T	intergenic_region	ML1279-ML1280	intergenic_region	1523629C>T		.	.	.	.	.	.	.	.	.	.	.	.	.	.	.	.	.	.	.	.	.	.	.	.	.	.	.	.	T	.	.	.	.	.	.	.	.	.	.	.	.	.
1524667	C	T	intragenic_variant	cydC	gene_variant	1524667C>T		.	T	T	.	T	T	.	T	.	T	T	.	T	.	.	.	.	.	.	.	.	.	.	.	.	.	.	.	.	.	.	.	.	.	.	.	.	.	.	.	.	T
1524866	A	G	intragenic_variant	cydC	gene_variant	1524866A>G		.	.	.	.	.	.	.	.	.	.	.	.	.	G	N	G	G	.	G	.	.	.	.	.	G	.	G	.	G	.	G	G	.	G	.	G	G	G	.	.	.	.
1526442	G	C	intragenic_variant	cydD	gene_variant	1526442G>C		.	.	N	.	.	.	.	.	.	.	.	.	.	.	N	.	.	.	.	.	.	.	.	.	.	.	.	.	.	.	.	.	.	.	.	.	.	.	.	.	.	.
1526811	T	C	intragenic_variant	cydD	gene_variant	1526811T>C		.	N	.	.	.	.	.	.	.	.	.	N	.	.	.	.	.	.	.	.	.	.	.	.	.	.	.	.	.	.	.	.	.	.	.	.	.	.	.	.	.	.
1527043	A	T	intragenic_variant	cydD	gene_variant	1527043A>T		.	.	.	.	.	.	.	.	.	.	.	.	.	.	.	.	.	.	.	.	.	.	.	T	.	.	.	.	.	.	N	.	.	.	.	.	.	.	.	.	.	.
1527053	G	C	intragenic_variant	cydD	gene_variant	1527053G>C		.	.	.	.	.	.	.	.	.	.	.	C	.	.	.	.	.	.	.	.	.	.	.	.	.	.	.	.	.	.	N	.	.	.	.	.	.	.	.	.	N	.
1528801	C	T	intergenic_region	cydB-appC	intergenic_region	1528801C>T		.	.	.	.	.	.	.	.	.	.	.	.	.	.	.	.	.	.	.	.	.	.	.	.	.	.	.	.	.	.	.	.	.	.	.	.	.	.	.	.	.	.
1529088	A	G	intragenic_variant	appC	gene_variant	1529088A>G		G	G	G	G	G	G	G	G	G	G	G	G	G	G	N	G	G	G	G	G	G	G	G	G	G	G	G	G	G	G	G	G	G	G	G	G	G	G	G	G	G	G
1530418	C	T	intragenic_variant	ML1285	gene_variant	1530418C>T		.	.	.	.	.	.	.	.	.	.	.	.	.	.	.	.	.	.	.	.	.	.	.	T	.	.	.	.	.	.	.	.	.	.	.	.	.	.	.	.	.	.
1530446	G	A	intragenic_variant	ML1285	gene_variant	1530446G>A		.	.	.	.	.	.	.	.	.	.	.	.	.	.	.	.	.	.	.	.	.	.	.	.	.	.	.	.	.	.	.	.	.	.	.	.	.	.	.	.	.	.
1530718	A	G	intragenic_variant	ML1285	gene_variant	1530718A>G		.	.	.	.	.	.	.	.	.	.	.	.	.	.	.	.	.	.	.	.	.	.	.	.	.	.	.	.	.	.	.	.	.	.	.	.	.	.	.	.	.	.
1532011	G	A	missense_variant	ML1286	CDS	145G>A	Glu49Lys	.	.	.	.	.	.	.	.	.	.	.	.	.	.	.	.	.	.	.	.	A	.	A	.	.	.	.	.	.	.	N	.	.	.	.	.	.	.	.	.	.	.
1532074	C	T	missense_variant	ML1286	CDS	208C>T	Arg70Cys	.	T	.	.	N	.	.	T	.	T	T	N	.	.	.	.	.	.	.	.	.	.	.	.	.	.	.	.	.	.	.	.	.	.	.	.	.	.	.	.	.	.
1532258	G	A	missense_variant	ML1286	CDS	392G>A	Arg131Gln	.	N	.	.	.	.	.	.	N	.	.	.	.	.	.	.	.	.	.	.	.	.	.	.	.	.	.	.	.	.	.	.	.	.	.	.	.	.	.	A	.	.
1532344	G	T	missense_variant	ML1286	CDS	478G>T	Gly160Cys	.	.	.	.	.	.	.	.	N	.	.	.	.	.	.	.	.	.	.	.	.	.	.	.	.	.	.	.	.	.	.	.	.	.	.	.	.	.	.	.	.	.
1533280	G	A	intragenic_variant	ML1287	gene_variant	1533280G>A		.	N	.	.	.	.	.	.	.	.	.	.	.	.	.	.	.	.	.	.	.	.	.	.	.	.	.	.	.	.	.	.	.	.	.	.	.	.	.	.	.	.
1533316	A	G	intragenic_variant	ML1287	gene_variant	1533316A>G		.	.	.	.	.	.	.	.	.	.	.	.	.	.	.	.	.	.	.	.	.	.	.	.	.	.	.	.	.	.	.	.	.	.	.	.	.	.	.	.	.	.
1536055	G	A	intergenic_region	leuU-ML1288	intergenic_region	1536055G>A		.	N	.	.	.	.	.	.	.	.	.	.	.	.	.	.	.	.	.	.	.	.	.	.	.	.	.	.	.	.	.	.	.	.	.	.	.	.	.	.	.	.
1537025	A	T	missense_variant	ML1288	CDS	877A>T	Ile293Phe	.	.	.	.	.	.	.	.	.	.	.	N	.	.	.	.	.	.	.	.	.	.	.	.	.	.	.	.	.	.	.	.	.	.	.	.	.	.	.	.	.	.
1537277	T	A	missense_variant	ML1288	CDS	1129T>A	Tyr377Asn	.	N	.	.	.	.	.	.	.	.	.	.	.	.	.	.	.	.	.	.	.	.	.	.	.	.	.	.	.	.	.	.	.	.	.	.	.	.	.	.	.	.
1538575	A	G	intragenic_variant	ML1290	gene_variant	1538575A>G		.	.	.	.	.	.	.	.	.	.	.	.	.	.	.	.	.	.	.	.	.	.	.	.	.	.	.	.	.	.	.	.	.	.	.	.	.	.	.	.	.	.
1540998	G	A	intergenic_region	ML1292-pyrD	intergenic_region	1540998G>A		N	N	N	N	N	N	N	N	N	N	N	N	N	N	N	N	N	N	N	N	N	N	N	N	N	N	N	N	N	N	N	N	N	N	N	N	N	N	N	A	N	N
1541444	C	T	intergenic_region	ML1292-pyrD	intergenic_region	1541444C>T		.	.	.	.	.	.	.	.	.	.	.	.	.	.	N	T	.	.	T	.	.	.	.	.	T	.	.	.	.	.	.	T	.	.	.	.	.	.	.	.	.	.
1541833	A	G	intergenic_region	ML1292-pyrD	intergenic_region	1541833A>G		.	.	.	.	.	.	.	.	.	.	.	.	.	.	.	.	.	.	.	.	.	.	.	.	.	.	.	.	.	.	.	.	.	.	.	.	.	.	.	.	.	.
1547467	G	A	synonymous_variant	ML1298	CDS	507G>A	Leu169Leu	.	.	.	.	.	.	.	.	.	.	.	.	.	.	.	.	.	.	.	.	.	.	.	.	.	.	.	.	.	.	.	.	.	.	.	.	.	.	.	.	.	.
1548260	G	A	missense_variant	ML1299	CDS	470G>A	Gly157Glu	.	N	.	.	.	.	.	.	.	.	.	A	.	.	N	.	.	.	.	.	.	.	.	.	.	.	.	.	.	.	.	.	.	.	.	.	.	.	.	.	.	.
1548554	G	A	missense_variant	ML1300	CDS	163G>A	Gly55Ser	.	N	.	.	.	.	.	.	.	.	.	.	.	.	.	.	.	.	.	.	.	.	.	.	.	.	.	.	.	.	.	.	.	.	.	.	.	.	.	.	.	.
1548639	G	A	missense_variant	ML1300	CDS	248G>A	Gly83Asp	.	N	.	.	.	.	.	.	.	.	.	.	.	.	.	.	.	.	.	.	.	.	.	.	.	.	.	.	.	.	.	.	.	.	.	.	.	.	.	.	.	.
1548641	C	T	missense_variant	ML1300	CDS	250C>T	Pro84Ser	.	N	.	.	.	.	N	.	.	.	.	T	.	.	.	.	.	.	.	.	.	.	.	.	.	.	.	.	.	.	.	.	.	.	.	.	.	.	.	.	.	.
1548866	G	A	missense_variant	ML1300	CDS	475G>A	Asp159Asn	.	N	.	.	.	.	.	.	.	.	.	.	.	.	N	.	.	.	.	.	.	.	.	.	.	.	.	.	.	.	.	.	.	.	.	.	.	.	.	.	.	.
1549043	C	T	missense_variant	ML1300	CDS	652C>T	Pro218Ser	.	.	.	.	.	.	.	.	N	.	.	.	.	.	.	.	.	.	.	.	.	.	.	.	.	.	.	.	.	.	.	.	.	.	.	.	.	.	.	.	.	.
1549135	G	C	missense_variant	ML1300	CDS	744G>C	Met248Ile	.	N	.	.	.	.	.	.	.	.	.	.	.	.	.	.	.	.	.	.	.	.	.	.	.	.	.	.	.	.	.	.	.	.	.	.	.	.	.	.	.	.
1549169	C	T	missense_variant	ML1300	CDS	778C>T	Pro260Ser	.	N	.	.	.	.	.	.	.	.	.	.	.	.	.	.	.	.	.	.	.	.	.	.	.	.	.	.	.	.	.	.	.	.	.	.	.	.	.	.	.	.
1549170	C	T	missense_variant	ML1300	CDS	779C>T	Pro260Leu	.	N	.	.	.	.	.	.	.	.	.	.	.	T	N	T	T	.	T	.	.	.	.	.	T	.	T	.	T	.	T	T	.	T	.	T	T	T	.	.	.	.
1549232	A	C	missense_variant	ML1301	CDS	14A>C	Asp5Ala	.	.	.	.	.	.	.	.	.	.	.	.	.	.	.	.	.	.	.	.	.	.	.	.	.	.	.	.	.	.	.	.	.	.	.	.	.	.	.	.	.	.
1550809	C	T	missense_variant	cysS	CDS	580C>T	Pro194Ser	.	N	N	.	.	.	.	.	.	N	.	N	.	T	.	T	T	.	T	.	.	.	.	.	T	.	T	.	T	.	T	T	.	T	.	T	T	T	.	.	.	.
1552528	G	T	synonymous_variant	ansP1	CDS	1488C>A	Ser496Ser	.	.	.	.	.	.	.	T	.	T	T	.	.	.	.	.	.	.	.	.	.	.	.	.	.	.	.	.	.	.	.	.	.	.	.	.	.	.	.	.	.	.
1552530	A	G	missense_variant	ansP1	CDS	1486T>C	Ser496Pro	.	.	.	.	.	.	.	G	.	G	G	.	.	.	.	.	.	.	.	.	.	.	.	.	.	.	.	.	.	.	.	.	.	.	.	.	.	.	.	.	.	.
1552533	T	G	missense_variant	ansP1	CDS	1483A>C	Lys495Gln	.	.	.	.	.	.	.	G	.	G	G	.	.	.	.	.	.	.	.	.	.	.	.	.	.	.	.	.	.	.	.	.	.	.	.	.	.	.	.	.	.	.
1554200	G	T	missense_variant	ansP2	CDS	1483C>A	Gln495Lys	.	.	.	.	.	.	.	.	N	.	.	.	.	T	.	.	T	.	.	.	.	.	.	.	.	.	.	.	.	.	.	.	.	.	.	.	.	.	.	.	.	.
1555334	C	G	missense_variant	ansP2	CDS	349G>C	Asp117His	N	N	N	N	N	N	N	N	N	N	N	N	N	N	N	N	N	N	N	N	N	N	N	N	N	N	N	N	N	N	N	N	N	N	N	N	N	N	N	.	N	N
1555969	G	T	missense_variant	ML1306	CDS	675C>A	Asp225Glu	.	N	.	.	.	.	.	.	.	.	.	.	.	.	N	.	.	.	.	.	.	.	.	.	.	.	.	.	.	.	.	.	.	T	.	.	.	.	.	.	.	.
1556439	G	A	missense_variant	ML1306	CDS	205C>T	Arg69Cys	.	.	.	.	.	.	.	.	.	.	.	.	.	.	.	.	.	.	.	.	.	.	.	A	.	.	.	.	.	.	.	.	.	.	.	.	.	.	.	.	.	.
1558579	C	T	missense_variant	metH	CDS	1729C>T	His577Tyr	.	.	.	.	.	.	.	.	N	.	.	.	.	.	.	.	.	.	.	.	.	.	.	.	.	.	.	.	.	.	.	.	.	.	.	.	.	.	.	.	.	.
1559856	G	T	synonymous_variant	metH	CDS	3006G>T	Ala1002Ala	.	N	.	.	.	.	.	.	N	N	.	.	.	.	N	.	.	.	.	.	.	.	.	.	.	.	.	.	.	.	.	.	.	.	.	.	.	.	.	.	.	.
1561250	C	T	intragenic_variant	PPE	gene_variant	1561250C>T		.	.	.	.	.	.	.	.	.	.	.	.	.	.	.	.	.	.	.	.	.	.	.	.	.	.	.	.	.	.	.	.	.	.	.	.	.	.	.	.	.	.
1561546	C	A	intragenic_variant	PPE	gene_variant	1561546C>A		.	.	.	.	.	.	.	.	.	.	.	.	.	.	.	.	.	.	.	.	.	.	.	.	.	.	.	.	.	.	.	.	.	.	.	.	.	.	.	.	.	.
1562495	C	G	synonymous_variant	hisG	CDS	252C>G	Arg84Arg	.	.	.	.	.	.	.	.	.	.	.	.	.	.	.	.	.	.	.	.	.	.	.	.	.	.	.	.	.	.	.	.	.	.	.	.	.	.	.	.	.	.
1563171	C	T	intergenic_region	hisG-ML1311	intergenic_region	1563171C>T		.	.	.	.	.	.	.	.	N	.	.	.	.	.	.	.	.	.	.	.	.	.	.	.	.	.	.	.	.	.	.	.	.	.	.	.	.	.	.	.	.	.
1565157	G	T	missense_variant	ML1312	CDS	881C>A	Ala294Asp	.	N	.	.	.	.	.	.	.	.	.	.	.	.	.	.	.	.	.	.	.	.	.	.	.	.	.	.	.	.	.	.	.	.	.	.	.	.	.	.	.	.
1566431	G	A	synonymous_variant	ML1313	CDS	321G>A	Gly107Gly	.	N	.	.	.	.	.	.	N	N	.	.	.	.	.	.	.	.	.	.	.	.	.	.	.	.	.	.	.	.	.	.	.	.	.	.	.	.	.	A	.	.
1567904	G	T	missense_variant	ML1315	CDS	53C>A	Thr18Asn	.	.	.	.	.	.	.	.	.	.	.	.	.	.	.	.	.	.	.	.	.	.	.	.	.	.	.	.	.	.	.	.	.	.	.	.	.	.	.	.	.	.
1569043	C	T	missense_variant	ML1316	CDS	800C>T	Ala267Val	.	.	.	.	.	.	.	.	.	.	.	.	.	.	.	.	.	.	.	.	.	.	.	.	.	.	.	.	.	.	.	.	.	.	.	.	.	.	.	.	.	.
1569201	G	A	missense_variant	ML1316	CDS	958G>A	Asp320Asn	.	.	.	.	.	.	.	.	.	.	.	.	.	.	.	.	.	.	.	.	.	.	.	.	.	.	.	.	.	.	.	.	.	.	.	.	.	.	.	.	.	.
1569371	T	C	synonymous_variant	ML1316	CDS	1128T>C	Ile376Ile	.	.	.	.	.	.	.	.	N	.	.	.	.	.	.	.	.	.	.	.	.	.	.	.	.	.	.	.	.	.	.	.	.	.	.	.	.	.	.	.	.	.
1571622	G	A	intergenic_region	ML1318-ML1319	intergenic_region	1571622G>A		.	.	.	A	.	.	.	.	.	.	.	.	.	.	.	.	.	.	.	.	.	.	.	.	.	.	.	.	.	.	.	.	.	.	.	.	.	.	.	.	.	.
1572227	C	T	intragenic_variant	ML1319	gene_variant	1572227C>T		.	.	.	.	.	.	.	.	.	.	.	.	.	.	T	.	.	.	.	.	.	T	.	.	.	T	.	T	.	.	.	.	T	.	T	.	.	.	.	.	.	.
1573023	C	G	intergenic_region	ML1319-ML1320	intergenic_region	1573023C>G		.	N	.	.	.	.	N	.	.	.	.	.	.	.	N	.	.	.	G	.	.	.	.	.	.	.	.	.	.	.	.	.	.	.	.	.	.	.	.	.	.	.
1573071	C	T	intergenic_region	ML1319-ML1320	intergenic_region	1573071C>T		N	N	N	.	N	.	N	.	N	N	.	N	.	.	N	.	.	.	N	.	N	.	.	.	.	.	.	.	.	.	N	.	.	.	.	.	N	.	.	.	.	.
1573426	T	C	intergenic_region	ML1319-ML1320	intergenic_region	1573426T>C		N	N	N	N	N	N	N	N	N	N	N	N	N	N	N	N	N	N	N	N	N	N	N	N	N	N	N	N	N	N	N	N	N	N	N	N	N	N	.	.	N	N
1573882	C	T	intergenic_region	ML1319-ML1320	intergenic_region	1573882C>T		.	N	.	.	.	.	.	.	.	N	N	.	.	.	.	.	.	.	.	.	.	.	.	T	.	.	.	.	.	.	.	.	.	.	.	.	.	.	.	.	.	.
1574649	G	A	missense_variant	ML1320	CDS	733G>A	Val245Ile	.	N	.	.	.	.	.	.	.	.	.	N	.	.	.	.	.	.	.	.	.	.	.	.	.	.	.	.	.	.	.	.	.	.	A	.	.	.	.	.	.	.
1575600	C	T	synonymous_variant	ML1321	CDS	108C>T	Asp36Asp	.	T	T	.	T	T	.	T	.	T	T	.	T	.	.	.	.	.	.	.	.	.	.	.	.	.	.	.	.	.	.	.	.	.	.	.	.	.	.	.	.	T
1577024	G	A	missense_variant	prcA	CDS	472G>A	Gly158Ser	.	.	.	.	.	.	.	.	.	.	.	.	.	.	N	.	.	.	.	.	.	.	.	.	.	.	.	.	.	.	.	.	.	.	.	.	.	.	.	.	.	.
1577852	G	A	intragenic_variant	ML1325	gene_variant	1577852G>A		.	.	.	.	.	.	.	.	.	.	.	.	.	.	.	.	.	.	.	.	.	.	.	.	.	.	.	.	.	.	.	.	.	.	.	.	.	.	.	.	.	.
1577902	G	T	intragenic_variant	ML1325	gene_variant	1577902G>T		.	.	.	.	.	.	.	.	.	.	.	.	.	.	.	.	.	.	.	.	.	.	.	.	.	.	.	.	.	.	.	.	.	.	.	.	.	.	.	.	.	.
1579019	G	A	intragenic_variant	ML1327	gene_variant	1579019G>A		.	.	.	.	.	.	.	.	.	.	.	.	.	.	.	.	.	.	.	.	.	.	.	.	.	.	.	.	.	.	.	.	.	.	.	.	.	.	.	.	.	.
1579036	T	C	intragenic_variant	ML1327	gene_variant	1579036T>C		.	.	.	.	.	.	.	.	.	.	.	.	.	.	.	.	.	.	.	.	.	.	.	.	.	.	.	.	.	.	.	.	.	.	.	.	.	.	.	.	.	.
1579109	T	G	intragenic_variant	ML1327	gene_variant	1579109T>G		G	G	G	G	G	G	G	G	G	G	G	G	G	G	G	G	G	G	G	G	G	G	G	G	G	G	G	G	G	G	G	G	G	G	G	G	G	G	G	G	G	G
1579426	C	T	intragenic_variant	ML1327	gene_variant	1579426C>T		.	.	.	.	.	.	.	.	.	.	.	.	.	.	.	.	.	.	.	.	.	.	.	.	.	.	.	.	.	.	.	.	.	.	.	.	.	.	.	.	.	.
1579993	G	T	missense_variant	ML1328	CDS	193G>T	Ala65Ser	.	N	.	.	.	.	.	.	.	.	.	.	.	.	.	.	.	.	.	.	.	.	.	.	.	.	.	.	.	.	.	.	.	.	.	.	.	.	.	.	.	.
1580884	C	T	missense_variant	ML1328	CDS	1084C>T	Arg362Cys	.	.	.	.	.	.	.	.	.	.	.	.	.	.	.	.	.	.	.	.	.	.	.	.	.	.	.	.	.	.	.	.	.	.	.	.	.	.	.	.	.	.
1581388	G	A	missense_variant	ML1329	CDS	223G>A	Gly75Ser	.	N	.	.	.	.	.	.	.	.	.	A	.	.	.	.	.	.	.	.	.	.	.	.	.	.	.	.	.	.	N	.	.	.	.	.	.	.	.	.	.	.
1584133	G	C	missense_variant	ML1332	CDS	524G>C	Gly175Ala	.	.	.	.	.	.	.	.	.	.	.	.	.	.	.	.	.	.	.	.	.	.	.	.	.	.	.	.	.	.	.	.	.	.	.	.	.	.	.	.	.	.
1584226	T	C	missense_variant	ML1332	CDS	617T>C	Ile206Thr	.	.	.	.	.	.	.	.	.	.	.	.	.	.	.	.	.	.	.	.	.	.	.	.	.	.	.	.	C	.	.	.	.	.	.	.	.	.	.	.	.	.
1584281	G	T	synonymous_variant	ML1332	CDS	672G>T	Ser224Ser	.	.	.	.	.	.	.	.	.	.	.	.	.	.	N	.	.	.	.	.	.	.	.	.	.	.	.	.	.	.	.	.	.	.	.	T	.	.	.	.	.	.
1585800	A	G	missense_variant	helY	CDS	1306A>G	Thr436Ala	.	.	.	.	.	.	.	.	.	.	.	G	.	.	.	.	.	.	.	.	.	.	.	.	.	.	.	.	.	.	.	.	.	.	.	.	.	.	.	.	N	.
1587096	G	A	missense_variant	helY	CDS	2602G>A	Gly868Ser	.	.	.	.	.	.	.	.	.	.	.	.	.	.	N	.	.	.	.	.	.	.	.	.	.	.	.	.	.	.	.	.	.	.	.	.	.	.	.	.	.	.
1587643	T	C	missense_variant	ML1334	CDS	322T>C	Ser108Pro	C	N	N	.	C	N	N	C	N	N	C	N	C	.	.	.	.	.	.	.	.	.	.	.	.	.	.	.	.	.	.	.	.	.	.	.	N	.	.	.	N	C
1587661	C	T	missense_variant	ML1334	CDS	340C>T	Pro114Ser	N	N	N	.	N	.	N	.	N	N	N	N	N	.	N	.	.	.	.	.	.	.	.	.	.	.	.	.	.	.	.	.	.	.	.	.	.	.	.	.	N	.
1587676	G	T	missense_variant	ML1334	CDS	355G>T	Gly119Cys	N	N	N	.	N	N	N	N	N	N	N	N	N	.	.	.	.	.	.	.	.	.	.	.	.	.	.	.	.	.	.	.	.	.	.	.	.	.	.	.	N	N
1587677	G	C	missense_variant	ML1334	CDS	356G>C	Gly119Ala	N	N	N	.	N	N	N	N	N	N	N	N	N	.	.	.	.	.	.	.	.	.	.	.	.	.	.	.	.	.	.	.	.	.	.	.	N	.	.	.	N	N
1587710	A	C	missense_variant	ML1334	CDS	389A>C	Tyr130Ser	N	N	N	.	N	N	N	N	N	N	N	N	N	.	.	.	.	.	.	.	.	.	.	.	.	.	.	.	.	.	.	.	.	.	.	.	N	.	.	.	N	N
1587715	C	T	missense_variant	ML1334	CDS	394C>T	Pro132Ser	N	N	N	.	N	N	N	T	N	N	N	N	N	.	.	.	.	.	.	.	.	.	.	.	.	.	N	.	.	.	.	.	.	.	.	.	N	.	.	.	N	T
1587950	T	C	missense_variant	ML1334	CDS	629T>C	Val210Ala	.	.	.	.	.	.	.	.	.	.	.	.	.	.	.	.	.	.	.	.	.	.	.	.	.	.	.	.	.	.	.	.	.	.	.	.	.	.	.	.	.	.
1588112	G	C	missense_variant	ML1334	CDS	791G>C	Gly264Ala	.	.	.	.	.	.	.	.	.	.	.	C	.	.	.	.	.	.	.	.	.	.	.	.	.	.	.	.	.	.	.	.	.	.	.	.	.	.	.	.	C	.
1589405	G	A	intragenic_variant	pepE	gene_variant	1589405G>A		.	.	.	.	.	.	.	.	.	.	.	.	.	.	.	.	.	A	.	.	.	.	.	.	.	.	.	.	.	.	.	.	.	.	.	.	.	.	.	.	.	.
1589513	C	T	intragenic_variant	pepE	gene_variant	1589513C>T		.	.	.	.	.	.	.	.	.	.	.	.	.	T	.	.	.	.	.	.	.	.	.	.	.	.	.	.	.	.	.	.	.	.	.	.	.	.	.	.	.	.
1591062	C	T	intergenic_region	pepE-ML1337	intergenic_region	1591062C>T		.	.	.	.	.	.	.	.	.	.	.	.	.	.	.	.	.	.	.	.	.	.	.	.	.	.	.	.	.	.	.	.	.	.	.	.	.	.	.	.	.	.
1592706	C	T	intergenic_region	pepE-ML1337	intergenic_region	1592706C>T		.	N	.	.	.	.	.	.	.	.	.	.	.	.	.	.	.	.	.	.	.	.	.	.	.	.	.	.	.	.	.	.	.	.	.	.	.	.	.	.	.	.
1592790	G	A	intergenic_region	pepE-ML1337	intergenic_region	1592790G>A		.	N	.	.	.	.	.	.	N	A	A	.	.	.	N	.	.	.	.	.	.	.	.	.	.	.	.	.	.	.	.	.	.	.	.	.	.	.	.	.	.	.
1592965	T	C	intergenic_region	pepE-ML1337	intergenic_region	1592965T>C		.	.	.	.	.	.	.	.	.	.	.	.	.	.	.	.	.	.	.	.	.	.	.	.	.	.	.	.	.	.	.	.	.	.	.	.	.	.	.	.	.	.
1597680	G	A	missense_variant	ML1339	CDS	689C>T	Ser230Phe	.	.	.	.	.	.	.	.	.	.	.	N	.	.	.	.	.	.	.	.	.	.	.	.	.	.	.	.	.	.	.	.	.	.	.	.	N	.	.	.	.	.
1598423	C	T	missense_variant	ML1340	CDS	766G>A	Asp256Asn	.	.	.	.	.	.	.	.	.	.	.	T	.	.	.	.	.	.	.	.	.	.	.	.	.	.	.	.	.	.	.	.	.	.	.	.	.	.	.	.	.	.
1598483	G	A	missense_variant	ML1340	CDS	706C>T	Arg236Cys	.	N	.	.	.	.	.	.	.	.	.	.	.	.	.	.	.	.	.	.	.	.	.	.	.	.	.	.	.	.	.	.	.	.	.	.	.	.	.	A	.	.
1598523	A	C	missense_variant	ML1340	CDS	666T>G	Cys222Trp	.	N	.	.	.	.	.	.	.	.	.	.	.	.	.	.	.	.	.	.	.	.	.	.	.	.	.	.	.	.	.	.	.	.	.	.	.	.	.	.	.	.
1598566	A	G	missense_variant	ML1340	CDS	623T>C	Leu208Pro	.	N	.	.	.	.	.	.	.	.	.	.	.	.	.	.	.	.	.	.	.	.	.	.	.	.	.	.	.	.	.	.	.	.	.	.	.	.	.	.	.	.
1598740	G	A	missense_variant	ML1340	CDS	449C>T	Pro150Leu	.	.	.	.	.	.	.	.	.	.	.	.	.	.	.	.	.	.	.	.	.	.	.	.	.	.	.	.	.	.	.	.	.	.	.	.	.	.	.	.	.	.
1598840	G	A	stop_gained	ML1340	CDS	349C>T	Gln117*	.	N	.	.	.	.	.	.	N	.	.	.	.	.	.	.	.	.	.	.	.	.	.	.	.	.	.	.	.	.	.	.	.	.	.	.	.	.	.	.	.	.
1598908	C	T	missense_variant	ML1340	CDS	281G>A	Gly94Asp	.	.	.	.	.	.	.	.	.	.	.	N	.	.	.	.	.	.	.	.	.	.	.	.	.	.	.	.	.	.	.	.	.	.	.	.	.	.	.	.	.	.
1598960	C	T	missense_variant	ML1340	CDS	229G>A	Asp77Asn	.	N	.	.	.	.	.	.	N	N	.	.	.	.	.	.	.	.	.	.	.	.	.	.	.	.	.	.	.	.	.	.	.	.	.	.	.	.	.	.	.	.
1599002	C	T	missense_variant	ML1340	CDS	187G>A	Ala63Thr	.	N	N	.	.	.	.	.	N	N	.	N	.	.	.	.	.	.	.	.	.	.	.	.	.	.	.	.	.	.	.	.	.	.	.	.	.	.	.	.	.	.
1599004	C	T	missense_variant	ML1340	CDS	185G>A	Gly62Asp	.	N	N	.	N	T	.	.	.	N	.	N	.	.	.	.	.	.	.	.	.	.	.	.	.	.	.	.	.	.	.	.	.	.	.	.	.	.	.	.	.	.
1599008	C	A	missense_variant	ML1340	CDS	181G>T	Gly61Cys	.	N	N	.	.	.	.	.	N	N	.	N	.	.	N	A	.	.	.	.	.	.	.	.	.	.	.	.	.	.	.	.	.	.	.	.	.	.	.	.	.	.
1599016	C	T	missense_variant	ML1340	CDS	173G>A	Ser58Asn	.	N	N	.	.	.	.	.	.	N	.	.	.	.	.	.	.	.	.	.	.	.	.	.	.	.	.	.	.	.	.	.	.	.	.	.	.	.	.	.	.	.
1599017	T	G	missense_variant	ML1340	CDS	172A>C	Ser58Arg	.	N	N	.	.	.	.	G	.	N	.	.	.	.	.	.	.	.	.	.	.	.	.	.	.	.	.	.	.	.	.	.	.	.	.	.	.	.	.	.	.	.
1599022	A	G	missense_variant	ML1340	CDS	167T>C	Ile56Thr	.	.	N	.	.	.	.	.	.	N	.	.	.	.	.	.	.	.	.	.	.	.	.	.	.	.	.	.	.	.	.	.	.	.	.	.	.	.	.	.	.	.
1599380	C	T	intragenic_variant	ML1341	gene_variant	1599380C>T		.	.	.	.	N	T	.	.	.	.	.	.	.	.	N	.	.	.	.	.	.	.	.	.	.	.	.	.	.	.	.	.	.	.	.	.	.	.	.	.	.	.
1600049	A	G	intragenic_variant	ML1341	gene_variant	1600049A>G		.	.	.	.	.	.	.	.	.	.	.	.	.	.	G	.	.	.	.	.	.	G	.	.	.	G	.	G	.	.	.	.	G	.	G	.	.	.	.	.	.	.
1600434	T	G	intragenic_variant	ML1342	gene_variant	1600434T>G		.	.	.	.	.	.	.	.	N	.	.	.	.	.	.	.	.	.	.	.	.	.	.	.	.	.	.	.	.	.	.	.	.	.	.	.	.	.	.	.	.	.
1601902	C	A	intergenic_region	ML1343-valU	intergenic_region	1601902C>A		.	.	.	.	.	.	.	.	.	.	.	.	.	.	.	.	.	.	.	.	.	.	.	.	.	.	.	.	.	.	.	.	.	.	.	.	.	.	.	.	.	.
1602127	A	G	intergenic_region	ML1343-valU	intergenic_region	1602127A>G		.	.	.	.	.	.	.	.	.	.	.	.	.	.	.	.	.	.	.	.	.	.	.	.	.	.	.	.	.	.	.	.	.	.	.	.	.	.	.	.	.	.
1602426	T	C	missense_variant	valU	CDS	25A>G	Thr9Ala	.	.	.	.	.	.	.	.	.	.	.	.	.	.	.	.	.	.	.	.	.	.	.	.	.	.	.	.	.	.	.	.	.	.	.	.	.	.	.	.	.	.
1602581	T	C	missense_variant	glyT	CDS	59A>G	Asn20Ser	.	.	.	.	.	.	.	.	.	.	.	.	.	.	.	.	.	.	.	.	.	.	.	.	.	.	.	.	.	.	.	.	.	.	.	.	.	.	.	.	.	.
1602656	C	T	intergenic_region	glyT-valT	intergenic_region	1602656C>T		.	N	.	.	.	.	.	.	.	.	.	.	.	.	.	.	.	.	.	.	.	.	.	.	.	.	.	.	T	.	.	.	.	.	.	.	.	.	.	.	.	.
1603065	C	T	missense_variant	ML1344	CDS	178G>A	Glu60Lys	.	.	.	.	.	.	.	.	.	.	.	.	.	.	N	.	.	.	.	.	.	.	.	.	.	.	.	.	.	.	N	.	.	.	.	.	.	.	.	.	.	.
1604320	A	G	intragenic_variant	ML1345	gene_variant	1604320A>G		.	.	.	.	.	.	.	.	G	.	.	.	.	.	.	.	.	.	.	G	.	.	.	.	.	.	.	.	.	G	.	.	.	.	.	.	.	.	.	.	.	.
1604361	C	T	intragenic_variant	ML1345	gene_variant	1604361C>T		.	.	.	.	.	.	.	.	.	.	.	.	.	.	.	.	.	.	.	.	.	.	.	.	.	.	.	.	.	.	.	.	.	.	.	.	.	.	.	.	.	.
1605200	C	T	intragenic_variant	ML1345	gene_variant	1605200C>T		.	.	.	.	.	.	.	.	.	.	.	.	.	.	.	.	.	.	.	.	.	.	.	.	.	.	.	.	.	.	.	.	.	.	.	.	.	.	.	.	.	.
1605920	A	C	intergenic_region	ML1345-ML1346	intergenic_region	1605920A>C		.	N	.	.	.	.	.	.	N	.	.	.	.	.	.	.	.	.	.	.	.	.	.	.	.	.	.	.	.	.	.	.	.	.	.	.	.	.	.	.	.	.
1605956	G	A	intergenic_region	ML1345-ML1346	intergenic_region	1605956G>A		A	N	A	.	A	N	.	A	A	A	A	A	A	A	A	A	A	A	A	A	A	A	A	A	A	A	A	A	A	A	A	A	A	A	A	A	A	A	.	A	A	A
1607255	C	T	synonymous_variant	ML1346	CDS	1143C>T	His381His	.	.	.	.	.	.	.	.	.	.	.	N	.	.	N	.	.	.	.	.	.	.	.	.	.	.	.	.	.	.	.	.	.	.	.	.	.	.	.	.	.	.
1610660	G	A	intergenic_region	ML1349-ML1350	intergenic_region	1610660G>A		.	.	.	.	.	.	.	.	.	.	.	.	.	.	.	.	.	.	.	.	.	.	.	.	.	.	.	.	.	.	.	.	.	.	.	.	.	.	.	.	.	.
1611250	G	A	intragenic_variant	ML1350	gene_variant	1611250G>A		.	N	.	.	.	.	.	.	.	.	.	.	.	.	.	.	.	.	.	.	.	.	.	.	.	.	.	.	.	.	.	.	.	.	.	.	.	.	.	.	.	.
1611697	G	A	missense_variant	ML1351	CDS	178G>A	Ala60Thr	.	N	N	.	.	.	.	.	N	N	.	.	.	.	N	.	.	.	.	.	.	.	.	.	.	.	.	.	.	.	.	.	.	.	.	.	.	.	.	.	.	.
1611698	C	G	missense_variant	ML1351	CDS	179C>G	Ala60Gly	.	N	N	.	.	.	.	.	N	N	.	.	.	.	N	.	.	.	.	.	.	.	.	.	.	.	.	.	.	.	.	.	.	.	.	.	.	.	.	.	.	.
1612130	G	C	missense_variant	ML1351	CDS	611G>C	Ser204Thr	.	.	N	.	.	.	.	.	N	.	.	N	.	.	.	.	.	.	.	.	.	.	.	.	.	.	.	.	.	.	.	.	.	.	.	.	.	.	.	.	.	.
1613377	G	C	synonymous_variant	tyrS	CDS	1203G>C	Arg401Arg	.	.	.	.	.	.	.	.	.	N	.	.	.	.	.	.	.	.	.	.	.	.	.	.	.	.	.	.	.	.	.	.	.	.	.	.	.	.	.	.	.	C
1614069	T	C	intragenic_variant	ML1353	gene_variant	1614069T>C		C	C	N	C	C	C	C	C	C	C	C	C	C	C	C	C	C	C	C	C	C	C	C	C	C	C	C	C	C	C	C	C	C	C	C	C	C	C	C	C	C	C
1614647	C	A	intragenic_variant	ML1353	gene_variant	1614647C>A		.	.	.	.	.	.	.	.	.	.	.	.	.	.	.	.	.	.	.	.	.	.	.	.	.	.	.	.	.	.	.	.	.	.	.	.	.	.	.	.	.	.
1616690	G	A	intragenic_variant	ML1355	gene_variant	1616690G>A		.	.	.	.	.	.	.	.	.	.	.	.	.	.	.	.	.	.	.	.	.	.	.	.	.	.	.	.	.	.	N	.	.	.	.	.	.	.	.	.	.	.
1617520	G	T	intragenic_variant	ML1356	gene_variant	1617520G>T		.	N	.	.	.	.	.	.	.	.	.	.	.	.	.	.	.	.	.	.	.	.	.	.	.	.	.	.	.	.	.	.	.	.	.	.	.	.	.	.	.	.
1618096	G	A	missense_variant	ML1357	CDS	181G>A	Gly61Ser	.	.	.	.	.	.	.	.	.	.	.	.	.	.	.	.	.	.	.	.	.	.	.	.	.	.	.	.	.	.	.	.	.	.	.	.	.	.	.	.	.	.
1618995	G	T	synonymous_variant	ppnK	CDS	81G>T	Arg27Arg	.	N	.	.	.	.	.	.	.	.	.	.	.	.	.	.	.	.	.	.	.	.	.	.	.	.	.	.	.	.	.	.	.	.	.	.	.	.	.	.	.	.
1619055	G	T	synonymous_variant	ppnK	CDS	141G>T	Ala47Ala	.	.	.	.	.	.	.	.	.	.	.	.	.	.	.	.	.	.	.	.	.	.	.	.	.	.	.	.	.	.	.	.	.	.	.	.	.	.	T	.	.	.
1619071	C	T	synonymous_variant	ppnK	CDS	157C>T	Leu53Leu	.	.	.	.	.	.	.	.	.	.	.	.	.	.	.	.	.	.	.	.	.	.	.	.	.	.	.	.	.	.	.	.	.	.	.	.	.	.	.	.	.	.
1620063	G	A	missense_variant	recN	CDS	190G>A	Val64Ile	.	.	.	.	.	.	.	.	.	.	.	.	.	.	N	.	.	.	.	.	.	.	.	.	.	.	.	.	.	.	.	.	.	.	.	.	.	.	.	.	.	.
1624427	C	T	synonymous_variant	pyrG	CDS	276C>T	Gly92Gly	.	N	.	T	.	.	.	.	.	.	.	.	.	.	.	.	.	.	.	.	.	.	.	.	.	.	.	.	.	.	.	.	.	.	.	.	.	.	.	.	N	.
1625032	G	A	missense_variant	pyrG	CDS	881G>A	Arg294His	.	.	.	.	.	.	.	.	.	.	.	.	.	.	.	.	.	.	.	.	.	.	.	.	.	.	.	.	.	.	.	.	.	.	.	.	.	.	.	.	.	.
1625045	T	G	synonymous_variant	pyrG	CDS	894T>G	Pro298Pro	G	G	G	G	G	G	G	G	G	G	G	G	G	G	G	G	G	G	G	G	G	G	G	G	G	G	G	G	G	G	G	G	G	G	G	G	G	G	G	G	G	G
1626817	C	T	missense_variant	xerD	CDS	280C>T	Arg94Trp	.	N	.	.	.	.	.	.	.	N	.	N	.	.	.	.	.	.	.	.	.	.	.	.	.	.	.	.	.	.	.	.	.	.	.	.	.	.	.	.	.	.
1626828	C	T	synonymous_variant	xerD	CDS	291C>T	Val97Val	.	N	.	.	.	.	.	.	.	N	.	N	.	.	.	.	.	.	.	.	.	.	.	.	.	.	.	.	.	.	.	.	.	.	.	.	.	.	.	.	.	.
1628936	C	T	synonymous_variant	ML1368	CDS	48C>T	Thr16Thr	.	.	.	.	.	.	.	.	.	.	.	.	.	.	.	.	.	.	.	.	.	.	.	.	.	.	.	.	.	.	.	.	.	.	.	.	.	.	.	.	.	.
1630453	G	A	missense_variant	ML1370	CDS	19G>A	Asp7Asn	.	.	.	.	.	.	.	.	.	.	.	N	.	.	.	.	.	.	.	.	.	.	.	.	.	.	.	.	.	.	.	.	.	.	.	.	.	.	.	.	.	.
1630518	T	C	synonymous_variant	ML1370	CDS	84T>C	Ile28Ile	.	.	.	.	.	.	.	.	.	.	.	N	.	.	.	.	.	.	.	.	.	.	.	.	.	.	.	.	.	.	.	.	.	.	.	.	.	.	.	.	.	.
1630725	C	T	synonymous_variant	ML1370	CDS	291C>T	Gly97Gly	.	N	.	.	.	.	.	.	.	.	.	N	.	.	.	.	.	.	.	.	.	.	.	.	.	.	.	.	.	.	.	.	.	.	.	.	.	.	.	.	.	.
1631178	C	T	synonymous_variant	ML1370	CDS	744C>T	Ile248Ile	.	.	.	.	.	.	.	.	.	.	.	.	.	.	.	.	.	.	.	.	.	.	.	.	.	.	.	.	.	.	.	.	.	.	.	.	.	.	.	.	.	.
1631944	G	T	synonymous_variant	engA	CDS	75G>T	Gly25Gly	.	.	.	.	.	.	.	.	.	.	.	.	.	.	.	.	.	.	.	.	.	.	.	.	.	.	.	.	.	.	.	.	.	.	.	.	N	.	.	.	.	.
1633391	G	A	intragenic_variant	ML1373	gene_variant	1633391G>A		.	.	.	.	.	.	.	.	.	.	.	.	.	.	.	.	.	.	.	.	.	.	.	.	.	.	.	.	.	.	.	.	.	.	.	.	.	.	.	.	.	.
1634769	G	A	intergenic_region	ML1373-ML1374	intergenic_region	1634769G>A		.	.	N	.	.	.	.	.	.	.	.	.	.	.	.	.	.	.	.	.	.	.	.	.	.	.	.	.	.	.	.	.	.	.	.	.	.	.	.	.	.	.
1635769	C	A	intragenic_variant	ML1374	gene_variant	1635769C>A		.	.	.	.	.	.	.	.	.	.	.	.	.	A	.	.	A	.	.	.	.	.	.	.	.	.	.	.	.	.	.	.	.	.	.	.	.	.	.	.	.	.
1635967	G	C	intergenic_region	ML1374-ML1375	intergenic_region	1635967G>C		.	N	.	.	.	.	.	.	N	.	.	.	.	.	.	.	.	.	.	.	.	.	.	.	.	.	.	.	.	.	.	.	.	.	.	.	.	.	.	.	.	.
1635969	G	T	intergenic_region	ML1374-ML1375	intergenic_region	1635969G>T		.	N	.	.	.	.	.	.	N	.	.	.	.	.	.	.	.	.	.	.	.	.	.	.	.	.	.	.	.	.	.	.	.	.	.	.	.	.	.	.	.	.
1636365	C	T	intragenic_variant	ML1375	gene_variant	1636365C>T		N	.	.	.	.	.	.	.	.	.	.	.	.	.	N	.	.	.	.	.	T	.	.	.	.	.	.	.	.	.	.	.	.	.	.	.	.	.	.	.	.	.
1636534	T	A	intragenic_variant	ML1375	gene_variant	1636534T>A		.	.	.	.	.	N	.	.	.	.	.	.	.	.	.	.	.	.	.	.	.	.	.	.	.	.	.	.	.	.	.	.	.	.	.	.	.	.	.	.	.	.
1636666	C	G	intragenic_variant	ML1375	gene_variant	1636666C>G		.	.	.	.	.	.	.	.	.	.	.	.	.	.	N	.	.	.	.	.	.	.	.	.	.	.	.	.	.	.	.	.	.	.	.	.	.	.	.	.	.	.
1637525	T	C	intergenic_region	ML1375-proT	intergenic_region	1637525T>C		.	.	.	.	.	.	.	.	.	.	.	.	.	.	.	.	.	.	.	C	.	.	.	.	.	.	.	.	.	C	.	.	.	.	.	.	.	.	.	.	.	.
1638724	C	T	intergenic_region	proT-ML1376	intergenic_region	1638724C>T		.	.	.	.	.	.	.	.	.	.	.	.	.	.	.	.	.	.	.	.	.	.	.	.	.	.	.	.	.	.	.	.	.	.	.	.	.	.	.	.	.	.
1639508	C	A	intragenic_variant	ML1376	gene_variant	1639508C>A		.	.	.	.	.	.	.	.	.	.	.	.	.	.	.	.	.	.	.	.	.	.	.	.	.	.	.	.	.	.	.	.	.	.	.	.	.	.	.	.	.	.
1640098	C	T	intragenic_variant	ML1376	gene_variant	1640098C>T		.	.	.	.	.	.	.	.	.	.	.	.	.	.	.	.	.	.	.	.	.	.	.	.	.	.	.	.	.	.	.	.	.	.	.	.	.	.	.	.	.	.
1642850	C	T	intragenic_variant	ML1378	gene_variant	1642850C>T		.	.	.	.	.	.	.	.	.	.	.	.	.	.	.	.	.	.	.	.	.	.	.	.	.	.	.	.	.	.	.	.	.	.	.	.	.	.	.	.	.	.
1642875	G	T	intragenic_variant	ML1378	gene_variant	1642875G>T		T	T	T	.	T	T	.	T	T	T	T	T	T	T	T	T	T	T	T	T	T	T	T	T	T	T	T	T	T	T	T	T	T	T	T	T	T	T	.	T	T	T
1642947	G	A	intragenic_variant	ML1378	gene_variant	1642947G>A		.	.	.	.	.	.	.	.	.	.	.	.	.	.	.	.	.	.	.	.	.	.	.	.	.	.	.	.	.	.	.	.	.	.	.	.	.	.	.	.	.	.
1643162	T	C	intragenic_variant	ML1378	gene_variant	1643162T>C		C	C	C	C	C	N	C	C	C	C	C	C	C	C	C	C	C	C	C	C	C	C	C	C	C	C	C	C	C	C	C	C	C	C	C	C	C	C	C	C	C	C
1644707	C	A	intergenic_region	ML1379-ML1380	intergenic_region	1644707C>A		.	.	.	.	.	.	.	.	.	.	.	.	.	.	.	.	.	.	.	.	.	.	.	.	.	.	.	.	.	.	.	.	.	.	.	.	.	.	.	.	.	.
1644880	C	A	intergenic_region	ML1379-ML1380	intergenic_region	1644880C>A		.	.	N	.	.	.	.	.	.	.	.	.	.	.	.	.	.	.	.	.	.	.	.	.	.	.	.	.	.	.	.	.	.	.	.	.	.	.	.	.	.	.
1646081	G	T	intergenic_region	ML1380-polA	intergenic_region	1646081G>T		.	.	N	.	.	.	.	.	.	.	.	.	.	.	.	.	.	.	.	.	.	.	.	.	.	.	.	.	.	.	.	.	.	.	.	.	.	.	.	.	.	.
1646086	C	T	intergenic_region	ML1380-polA	intergenic_region	1646086C>T		.	.	.	.	.	.	.	.	.	.	.	.	.	.	.	.	.	.	.	.	.	.	.	.	.	.	.	.	.	.	.	.	.	.	.	.	.	.	.	.	.	.
1648026	T	C	intergenic_region	ML1380-polA	intergenic_region	1648026T>C		N	N	N	N	N	N	N	N	N	N	N	N	N	N	N	N	N	N	N	N	N	N	N	N	N	N	N	N	N	N	N	N	N	N	N	N	N	N	N	C	N	N
1648105	C	T	intergenic_region	ML1380-polA	intergenic_region	1648105C>T		N	N	N	N	N	N	N	.	N	N	N	N	N	N	N	N	N	N	N	N	N	N	N	N	N	N	N	N	N	N	N	N	N	N	N	N	N	N	N	T	N	N
1648776	G	A	missense_variant	polA	CDS	2180C>T	Pro727Leu	.	N	.	.	.	.	.	.	.	.	.	.	.	.	.	.	.	.	.	.	.	.	.	.	.	.	.	.	.	.	.	.	.	.	.	.	.	.	.	.	.	.
1649184	G	A	missense_variant	polA	CDS	1772C>T	Ala591Val	.	.	.	.	.	.	.	.	.	.	.	.	.	.	.	.	.	.	.	.	.	.	.	.	.	.	.	.	.	.	.	.	.	.	.	.	.	.	.	.	.	.
1650641	G	A	synonymous_variant	polA	CDS	315C>T	Ile105Ile	.	.	.	.	.	.	.	.	.	.	.	.	.	.	.	.	.	.	.	.	.	.	.	.	.	.	.	.	.	.	.	.	.	.	.	.	.	.	.	.	.	.
1651227	G	A	intergenic_region	polA-rpsA	intergenic_region	1651227G>A		N	N	N	N	N	N	N	N	N	N	N	N	N	N	N	N	N	N	N	N	N	N	N	N	N	N	N	N	N	N	N	N	N	N	N	N	N	N	N	A	N	N
1651306	A	G	intergenic_region	polA-rpsA	intergenic_region	1651306A>G		N	N	N	N	N	N	N	N	N	N	N	N	N	N	N	N	N	N	N	N	N	N	N	N	N	N	N	N	N	N	N	N	N	N	N	N	N	N	N	N	N	N
1651356	T	C	intergenic_region	polA-rpsA	intergenic_region	1651356T>C		N	N	N	N	N	N	N	N	N	N	N	N	N	N	N	N	N	N	N	N	N	N	N	N	N	N	N	N	N	N	N	N	N	N	N	N	N	N	N	N	N	N
1652968	T	G	missense_variant	rpsA	CDS	241T>G	Ser81Ala	.	.	.	.	.	.	.	.	N	.	.	.	.	.	.	.	.	.	.	.	.	.	.	.	.	.	.	.	.	.	.	.	.	.	.	.	.	.	.	.	.	.
1654303	C	T	missense_variant	coaE	CDS	104C>T	Ala35Val	.	N	.	.	.	.	.	.	.	.	.	.	.	.	.	.	.	.	.	.	.	.	.	.	.	.	.	.	.	.	.	.	.	.	.	.	.	.	.	.	.	.
1655090	T	C	synonymous_variant	coaE	CDS	891T>C	Gly297Gly	.	.	.	.	.	.	.	.	.	.	.	.	.	.	.	.	.	.	.	.	.	.	.	.	.	.	.	.	.	.	.	.	.	.	.	.	.	.	.	.	.	.
1655871	C	G	intergenic_region	coaE-ML1384	intergenic_region	1655871C>G		.	.	.	.	.	.	.	.	.	.	.	.	.	G	.	G	G	.	G	.	.	.	.	.	G	.	G	.	G	.	G	G	.	G	.	G	G	G	.	.	.	.
1657373	G	T	intragenic_variant	ML1385	gene_variant	1657373G>T		.	.	.	.	.	.	.	.	.	.	.	N	.	.	.	.	.	.	.	.	.	.	.	.	.	.	.	.	.	.	.	.	.	.	.	.	.	.	.	.	T	.
1662501	C	T	synonymous_variant	uvrB	CDS	837C>T	Gly279Gly	.	N	.	.	.	.	.	.	.	N	.	.	.	.	.	.	.	.	.	.	.	.	.	.	.	.	.	.	.	.	.	.	.	.	.	.	.	.	.	T	.	.
1663586	G	T	missense_variant	uvrB	CDS	1922G>T	Gly641Val	.	N	.	.	.	.	.	.	N	.	.	.	.	.	N	.	.	.	.	.	.	.	.	.	.	.	.	.	.	.	.	.	.	.	.	.	.	.	.	.	.	.
1665261	C	T	synonymous_variant	ML1389	CDS	1497G>A	Pro499Pro	.	.	.	.	.	.	.	.	.	.	.	.	.	.	.	.	.	.	.	.	.	.	.	.	.	.	.	.	.	.	.	.	.	.	.	.	.	.	.	.	.	.
1665902	G	C	missense_variant	ML1389	CDS	856C>G	Pro286Ala	.	N	.	.	.	.	.	.	.	.	.	.	.	.	N	.	.	.	.	.	.	.	.	.	.	.	.	.	.	.	.	.	.	.	.	.	N	.	.	.	.	.
1666251	G	A	synonymous_variant	ML1389	CDS	507C>T	Leu169Leu	.	N	.	.	.	.	.	.	.	N	.	.	.	.	N	.	.	.	.	.	.	.	.	.	.	.	.	.	.	.	.	.	.	.	.	.	.	.	.	.	.	.
1666788	G	A	intergenic_region	ML1389-ML1390	intergenic_region	1666788G>A		.	.	.	.	.	.	.	.	.	.	.	.	.	.	.	.	.	.	.	.	.	.	.	.	.	.	.	.	.	.	.	.	.	.	.	.	.	.	.	.	.	.
1666994	C	T	intergenic_region	ML1389-ML1390	intergenic_region	1666994C>T		.	N	.	.	.	.	.	.	.	.	.	.	.	.	.	.	.	.	.	.	.	.	.	.	.	.	.	.	.	.	.	.	.	.	.	.	.	.	.	.	.	.
1668130	C	T	missense_variant	ML1391	CDS	70G>A	Ala24Thr	.	N	N	.	.	.	.	.	N	N	.	.	.	.	.	.	.	.	.	.	.	.	.	.	.	.	.	.	.	.	.	.	.	.	.	.	.	.	.	.	.	.
1668813	C	T	synonymous_variant	uvrA	CDS	477C>T	Arg159Arg	.	N	.	.	.	.	.	.	.	.	.	.	.	.	.	.	.	.	.	.	.	.	.	.	.	.	.	.	.	.	N	.	.	.	.	.	.	.	.	T	.	.
1671198	G	T	synonymous_variant	uvrA	CDS	2862G>T	Gly954Gly	.	.	.	.	.	.	.	.	.	.	.	N	.	.	.	.	.	.	.	.	.	.	.	.	.	.	.	.	.	.	.	.	.	.	.	.	.	.	.	.	.	.
1671842	A	C	intergenic_region	uvrA-lysS	intergenic_region	1671842A>C		.	.	N	.	.	.	.	.	N	.	.	.	.	.	.	.	.	.	.	.	.	.	.	.	.	.	.	.	.	.	.	.	.	.	.	.	.	.	.	.	.	.
1672212	G	A	missense_variant	lysS	CDS	2831C>T	Pro944Leu	.	.	.	.	.	.	.	.	.	.	.	.	.	.	N	.	.	.	.	.	.	.	.	.	.	.	.	.	.	.	.	.	.	.	.	.	.	.	.	.	.	.
1674957	A	G	missense_variant	lysS	CDS	86T>C	Val29Ala	.	.	.	.	.	.	.	.	.	.	.	.	.	.	.	.	.	.	.	.	.	.	.	.	.	.	.	.	.	.	.	.	.	.	.	.	.	.	.	.	.	.
1676807	G	A	missense_variant	rplT	CDS	145G>A	Asp49Asn	.	.	.	.	.	.	.	.	N	.	.	.	.	A	N	A	A	.	A	.	.	.	.	.	A	.	A	.	A	.	A	A	.	A	.	A	A	A	.	.	.	.
1677493	G	C	synonymous_variant	tsnR	CDS	387G>C	Ala129Ala	C	N	C	C	C	C	C	C	C	C	C	C	C	C	N	C	C	C	C	C	C	C	C	C	C	C	C	C	C	C	C	C	C	C	C	C	C	C	C	C	C	C
1678758	G	A	intragenic_variant	ML1398	gene_variant	1678758G>A		.	.	.	.	.	.	.	.	N	.	.	.	.	.	.	.	.	.	.	.	.	.	.	.	.	.	.	.	.	.	.	.	.	.	A	.	.	.	.	.	.	.
1679768	A	G	synonymous_variant	ML1399	CDS	555A>G	Arg185Arg	.	N	.	.	.	.	.	.	.	.	.	.	.	.	.	.	.	.	.	.	.	.	.	.	.	.	.	.	.	.	.	.	.	.	.	.	.	.	.	.	.	.
1680012	G	A	missense_variant	ML1399	CDS	799G>A	Asp267Asn	.	.	.	.	.	.	.	.	.	.	.	.	A	.	.	.	.	.	.	.	.	.	.	.	.	.	.	.	.	.	.	.	.	.	.	.	.	.	.	.	.	.
1680148	C	T	missense_variant	ML1399	CDS	935C>T	Thr312Ile	.	.	.	.	.	.	.	.	.	.	.	.	.	.	.	.	.	.	.	.	.	.	.	.	.	.	.	.	.	.	.	.	.	.	.	.	.	.	.	.	.	.
1680956	G	T	intergenic_region	ML1400-pheS	intergenic_region	1680956G>T		.	.	.	.	.	.	.	.	.	.	.	.	.	.	.	.	.	.	.	.	.	.	.	.	.	.	.	.	.	.	.	.	.	.	.	.	.	.	.	.	.	.
1681807	C	T	synonymous_variant	pheS	CDS	771C>T	Thr257Thr	.	.	.	.	.	.	.	.	.	N	.	T	.	.	.	.	.	.	.	.	.	.	.	.	.	.	.	.	.	.	.	.	.	.	.	.	.	.	.	.	.	.
1684231	C	T	synonymous_variant	pheT	CDS	2146C>T	Leu716Leu	.	N	N	.	.	.	.	.	N	.	.	N	.	.	.	.	.	.	.	.	.	.	.	.	.	.	.	.	.	.	.	.	.	.	.	.	.	.	.	.	T	.
1684746	G	A	intergenic_region	pheT-PE	intergenic_region	1684746G>A		.	.	.	.	.	.	.	.	.	.	.	.	.	.	.	.	.	.	.	.	.	.	.	.	.	.	.	.	.	.	.	.	.	.	.	.	.	.	.	.	.	.
1685900	G	A	intergenic_region	PE-ML1404	intergenic_region	1685900G>A		.	.	N	.	.	.	A	.	.	.	.	.	.	.	.	.	.	.	.	.	.	.	.	.	.	.	.	.	.	.	.	.	.	.	.	.	.	.	.	.	.	.
1686348	C	A	intergenic_region	PE-ML1404	intergenic_region	1686348C>A		.	N	.	.	.	.	.	.	.	.	.	.	.	.	.	.	.	.	.	.	.	.	.	.	.	.	.	.	.	.	.	.	.	.	.	.	.	.	.	.	.	.
1686996	A	G	intragenic_variant	ML1404	gene_variant	1686996A>G		.	.	.	.	.	.	.	.	.	.	.	.	.	.	.	.	.	.	.	.	.	.	.	.	.	.	.	.	.	.	.	.	.	.	.	.	.	.	.	.	.	.
1689543	T	C	synonymous_variant	argJ	CDS	832T>C	Leu278Leu	.	N	.	.	.	.	.	.	.	N	.	.	.	.	.	.	.	.	.	.	.	.	.	.	.	.	.	.	.	.	.	.	.	.	.	.	.	.	.	.	.	.
1691767	A	G	synonymous_variant	argD	CDS	879A>G	Ala293Ala	.	N	N	.	.	.	.	.	.	N	.	N	.	.	.	.	.	.	.	.	.	.	.	.	.	.	.	.	.	.	.	.	.	.	.	.	.	.	.	.	.	.
1692166	G	A	missense_variant	argF	CDS	32G>A	Gly11Glu	.	N	.	.	.	.	.	.	.	.	.	.	.	.	.	.	.	.	.	.	.	.	.	.	.	.	.	.	.	.	.	.	.	.	.	.	.	.	.	.	.	.
1697145	A	G	intragenic_variant	pks10	gene_variant	1697145A>G		.	.	.	.	.	.	.	.	.	.	.	.	.	.	.	.	.	.	.	.	.	.	.	.	.	.	.	.	.	.	.	.	.	.	.	.	.	.	.	.	.	.
1697615	G	A	intragenic_variant	pks10	gene_variant	1697615G>A		.	N	.	.	.	.	.	.	.	.	.	.	.	.	.	.	.	.	.	.	.	.	.	.	.	.	.	.	.	.	.	.	.	.	.	.	.	.	.	.	.	.
1699046	G	A	intragenic_variant	pks7	gene_variant	1699046G>A		.	.	.	.	.	.	.	.	.	.	.	.	.	.	.	.	.	.	.	.	.	.	.	.	.	.	.	.	.	.	.	.	.	.	.	.	.	.	.	.	.	.
1699548	G	A	intergenic_region	pks7-ML1417	intergenic_region	1699548G>A		.	N	.	.	.	.	.	.	.	.	.	.	.	.	.	.	.	.	.	.	.	.	.	.	.	.	.	.	.	.	N	.	.	.	.	.	.	.	.	.	.	.
1701578	C	T	intergenic_region	ML1418-ML1419	intergenic_region	1701578C>T		.	.	.	.	.	.	.	.	.	.	.	.	.	.	.	.	.	.	.	.	.	.	.	.	.	.	.	.	.	.	.	.	.	.	.	.	.	.	.	.	.	.
1701590	G	C	intergenic_region	ML1418-ML1419	intergenic_region	1701590G>C		C	C	C	C	C	C	C	C	C	C	C	C	C	C	C	C	C	C	C	C	C	C	C	C	C	C	C	C	C	C	C	C	C	C	C	C	C	C	C	C	C	C
1702043	C	T	intergenic_region	ML1418-ML1419	intergenic_region	1702043C>T		.	.	.	.	.	.	.	.	.	.	.	.	.	.	.	.	.	.	.	.	.	.	.	.	.	.	.	.	.	.	.	.	.	.	.	.	.	.	.	.	.	.
1702241	C	A	intergenic_region	ML1418-ML1419	intergenic_region	1702241C>A		.	.	.	.	.	.	.	.	.	.	.	.	.	.	N	.	.	.	.	.	.	.	.	.	.	.	.	.	.	.	.	.	.	.	.	.	A	N	.	.	.	.
1703051	C	G	intergenic_region	ML1418-ML1419	intergenic_region	1703051C>G		N	N	.	.	N	.	N	.	.	N	.	N	.	.	N	.	.	.	.	.	N	.	.	.	.	.	.	.	.	.	N	.	.	.	.	.	.	N	.	.	.	.
1703053	C	T	intergenic_region	ML1418-ML1419	intergenic_region	1703053C>T		N	N	.	.	.	.	N	.	.	N	.	N	.	.	N	.	.	.	.	.	N	.	.	.	.	.	.	.	.	.	N	.	.	.	.	.	N	N	.	.	.	.
1703568	G	A	intergenic_region	ML1418-ML1419	intergenic_region	1703568G>A		.	.	N	.	.	.	.	.	.	.	.	.	.	.	.	.	.	.	.	.	.	.	.	.	.	.	.	.	.	.	.	.	.	.	.	.	.	.	.	.	.	.
1704410	G	A	missense_variant	ML1419	CDS	1636C>T	Leu546Phe	.	.	.	.	.	.	.	.	.	.	.	.	.	.	.	.	.	.	.	.	.	.	.	.	.	.	.	.	.	.	.	.	.	.	.	.	.	.	A	.	.	.
1705077	A	G	synonymous_variant	ML1419	CDS	969T>C	Gly323Gly	.	N	.	.	.	.	.	.	.	.	.	.	.	.	.	.	.	.	.	.	.	.	.	.	.	.	.	.	.	.	.	.	.	.	.	.	.	.	.	.	.	.
1705816	G	A	missense_variant	ML1419	CDS	230C>T	Pro77Leu	.	.	.	.	.	.	.	.	.	.	.	.	.	.	N	.	.	.	.	.	.	A	.	.	.	.	.	A	.	.	.	.	.	.	.	.	.	.	.	.	.	.
1705881	G	A	synonymous_variant	ML1419	CDS	165C>T	Thr55Thr	.	.	.	.	.	.	.	.	.	.	.	.	.	.	.	.	.	.	.	.	.	.	.	.	.	.	.	.	.	.	.	.	.	.	.	.	.	.	.	.	.	.
1706314	G	A	intergenic_region	ML1419-ML1420	intergenic_region	1706314G>A		.	N	.	.	.	.	.	.	.	.	.	.	.	.	.	.	.	.	.	A	.	.	.	.	.	.	.	.	.	A	.	.	.	.	.	.	.	.	.	.	.	.
1706535	C	T	stop_gained	ML1420	CDS	145C>T	Gln49*	.	.	.	.	.	.	.	.	.	.	.	.	.	.	.	.	.	.	.	.	.	.	.	.	.	.	.	.	.	.	.	.	.	.	.	.	.	.	.	.	.	.
1706540	G	A	synonymous_variant	ML1420	CDS	150G>A	Val50Val	.	.	.	.	.	.	.	.	.	.	.	A	.	.	.	.	.	.	.	.	.	.	.	.	.	.	.	.	.	.	.	.	.	.	.	.	.	.	.	.	.	.
1707357	G	A	intergenic_region	ML1420-ML1421	intergenic_region	1707357G>A		.	.	.	.	.	.	.	.	.	.	.	.	.	.	.	.	.	.	.	.	.	.	.	.	.	.	.	.	.	.	.	.	.	.	.	.	.	.	.	A	.	.
1707739	T	C	intergenic_region	ML1420-ML1421	intergenic_region	1707739T>C		.	.	.	.	.	.	.	.	.	.	.	.	.	.	.	.	.	.	.	.	.	.	.	.	.	.	.	.	.	.	.	.	.	.	.	.	.	.	.	.	.	.
1708616	G	T	intragenic_variant	ML1421	gene_variant	1708616G>T		.	.	.	.	.	.	.	.	.	.	.	.	.	.	.	.	.	.	.	.	.	.	.	.	.	.	.	.	.	.	N	.	.	.	.	.	.	.	.	.	.	.
1709868	C	T	intragenic_variant	ML1422	gene_variant	1709868C>T		.	N	.	.	.	.	.	.	.	.	.	.	.	.	.	.	.	.	.	.	.	.	.	.	.	.	.	.	.	.	.	.	.	.	.	.	.	.	.	.	.	.
1713172	G	C	missense_variant	ML1425	CDS	319C>G	Gln107Glu	.	.	.	.	.	.	.	.	.	.	.	.	.	.	.	.	.	.	.	.	.	.	.	.	.	.	.	.	.	.	.	.	.	.	.	.	.	.	.	.	.	.
1713535	A	G	missense_variant	ML1426	CDS	902T>C	Val301Ala	.	.	.	.	.	.	.	.	.	.	.	.	.	.	.	.	.	.	.	.	.	.	.	.	.	.	.	.	.	.	.	.	.	.	.	.	G	G	.	.	.	.
1713888	G	A	synonymous_variant	ML1426	CDS	549C>T	Ser183Ser	.	.	.	.	.	.	.	.	.	.	.	.	.	.	.	.	.	.	.	.	.	.	.	.	.	.	.	.	.	.	.	.	.	.	.	.	.	.	.	.	.	.
1714787	G	A	synonymous_variant	ML1427	CDS	984C>T	Ala328Ala	.	.	.	.	.	.	.	.	N	.	.	.	.	.	.	.	.	.	.	.	.	.	.	.	.	.	.	.	.	.	.	.	.	.	.	.	.	.	.	.	.	.
1718011	C	T	intragenic_variant	ML1431	gene_variant	1718011C>T		.	N	.	.	.	.	.	.	N	.	.	.	.	.	.	.	.	.	.	T	.	.	.	.	.	.	.	.	.	.	.	.	.	.	.	.	.	.	.	.	.	.
1721295	C	G	intragenic_variant	lipT	gene_variant	1721295C>G		.	N	G	.	.	.	.	.	.	.	.	.	.	.	.	.	.	.	.	.	.	.	.	.	.	.	.	.	.	.	.	.	.	.	.	.	.	.	.	.	.	.
1721529	G	A	intragenic_variant	lppI	gene_variant	1721529G>A		.	N	.	.	.	.	.	.	.	.	.	.	.	.	.	.	.	.	.	.	.	.	.	.	.	.	.	.	.	.	.	.	.	.	.	.	.	.	.	.	.	.
1721630	G	A	intragenic_variant	lppI	gene_variant	1721630G>A		.	.	.	.	.	.	.	.	.	.	.	.	.	.	.	.	.	.	.	.	.	.	.	.	.	.	.	.	.	.	.	.	.	.	.	.	.	.	.	.	.	.
1721950	G	A	intragenic_variant	lppI	gene_variant	1721950G>A		.	.	.	.	.	.	.	.	.	.	.	.	.	.	.	.	.	.	.	.	.	.	.	.	.	.	.	.	.	.	A	.	.	.	.	.	.	.	.	.	.	.
1722731	C	T	intergenic_region	lppI-ML1436	intergenic_region	1722731C>T		.	.	.	.	.	.	N	.	.	.	.	.	.	.	.	.	.	.	.	.	.	.	.	.	.	.	.	.	.	.	.	.	.	.	.	.	.	.	.	.	.	.
1722952	C	G	intergenic_region	lppI-ML1436	intergenic_region	1722952C>G		.	.	.	.	.	.	.	.	.	.	.	.	.	.	.	.	.	.	.	.	.	.	.	.	.	.	.	.	.	.	.	.	.	.	.	.	.	.	.	.	.	.
1722982	G	A	intergenic_region	lppI-ML1436	intergenic_region	1722982G>A		.	.	.	.	.	.	.	.	.	.	.	.	.	.	.	.	.	.	.	.	.	.	.	.	.	.	.	.	.	.	.	.	.	.	.	.	.	.	.	.	.	.
1723598	G	A	intergenic_region	lppI-ML1436	intergenic_region	1723598G>A		.	.	.	.	.	.	.	.	.	.	.	.	.	.	.	.	.	.	.	.	.	.	.	.	.	.	.	.	.	.	.	.	.	.	.	.	.	.	A	.	.	.
1723743	C	T	intergenic_region	lppI-ML1436	intergenic_region	1723743C>T		.	.	.	.	.	.	.	.	.	.	.	.	.	.	.	.	.	.	.	.	.	.	.	.	.	.	.	.	.	.	.	.	.	.	.	.	.	.	.	.	.	.
1723952	G	A	intragenic_variant	ML1436	gene_variant	1723952G>A		.	.	.	.	.	.	.	.	.	.	.	A	.	.	.	.	.	.	.	.	.	.	.	.	.	.	.	.	.	.	N	.	.	.	.	.	.	.	.	.	.	.
1724622	C	T	intragenic_variant	ML1436	gene_variant	1724622C>T		.	.	.	.	.	.	.	.	.	.	.	.	.	.	.	.	.	.	.	.	.	.	.	.	.	.	.	.	.	.	.	.	.	.	.	.	.	.	.	.	.	.
1724850	G	A	intragenic_variant	ML1436	gene_variant	1724850G>A		.	.	.	.	.	.	.	.	.	.	.	.	.	.	.	.	.	.	.	.	.	.	.	.	.	.	.	.	.	.	.	.	.	.	.	.	.	.	.	.	.	.
1725797	C	G	intragenic_variant	ML1436	gene_variant	1725797C>G		.	.	.	.	.	.	.	.	.	.	.	.	.	.	.	.	.	.	.	.	.	.	.	.	.	.	.	.	.	.	.	.	.	.	.	.	.	.	.	G	.	.
1727539	C	T	intragenic_variant	pks12	gene_variant	1727539C>T		.	N	.	.	.	.	.	.	N	.	.	.	.	.	N	.	.	.	.	.	.	.	.	.	.	.	.	.	.	.	.	.	.	.	.	.	.	.	.	.	.	.
1730876	C	T	intragenic_variant	pks12	gene_variant	1730876C>T		.	T	.	.	N	.	.	T	.	T	T	.	T	.	.	.	.	.	.	.	.	.	.	.	.	.	.	.	.	.	.	.	.	.	.	.	.	.	.	.	.	T
1731083	C	T	intragenic_variant	pks12	gene_variant	1731083C>T		.	.	.	.	.	.	.	.	.	.	.	.	.	.	.	.	.	.	.	.	.	.	.	.	.	.	.	.	.	.	.	.	.	.	.	.	.	.	.	.	.	.
1731359	C	A	intragenic_variant	pks12	gene_variant	1731359C>A		.	.	.	A	.	.	.	.	N	.	.	.	.	.	.	.	.	.	.	.	.	.	.	.	.	.	.	.	.	.	N	.	.	.	.	.	.	.	.	.	.	.
1732457	C	A	intergenic_region	pks12-ML1438	intergenic_region	1732457C>A		.	.	.	.	.	.	.	.	.	.	.	.	.	.	.	.	.	.	.	.	.	.	.	.	.	.	.	.	.	.	.	.	.	.	.	.	.	.	.	.	.	.
1734697	G	A	synonymous_variant	ML1441	CDS	1707C>T	Leu569Leu	.	.	.	.	.	.	.	.	.	.	.	A	.	.	.	.	.	.	.	.	.	.	.	.	.	.	.	.	.	.	.	.	.	.	.	.	.	.	.	.	A	.
1736618	A	G	intragenic_variant	ML1442	gene_variant	1736618A>G		.	N	.	.	.	.	.	.	.	.	.	.	.	.	.	.	.	G	.	.	.	.	.	.	.	.	.	.	.	.	.	.	.	.	.	.	.	.	.	.	.	.
1737055	C	T	intragenic_variant	ML1442	gene_variant	1737055C>T		.	.	.	.	.	.	.	.	N	.	.	N	.	.	.	.	.	.	.	.	.	.	.	.	.	.	.	.	.	.	.	.	.	.	.	.	.	.	.	.	.	.
1737904	C	T	intragenic_variant	ML1442	gene_variant	1737904C>T		.	.	.	.	.	.	.	.	.	.	.	.	.	.	.	.	.	.	.	.	.	.	.	.	.	.	.	.	.	.	.	.	.	.	.	.	.	.	.	T	.	.
1740274	T	G	missense_variant	ML1446	CDS	211A>C	Thr71Pro	.	N	.	.	.	.	.	.	.	.	.	.	.	.	.	.	.	.	.	.	.	.	.	.	.	.	.	.	.	.	.	.	.	.	.	.	.	.	.	.	.	.
1740331	G	A	stop_gained	ML1446	CDS	154C>T	Arg52*	.	N	.	.	.	.	.	.	.	.	.	.	.	.	N	.	.	.	.	.	.	.	.	.	.	.	.	.	.	.	.	.	.	.	.	.	.	.	.	.	.	.
1740552	G	A	intragenic_variant	cobN	gene_variant	1740552G>A		.	.	.	.	.	.	.	.	.	.	.	.	.	.	.	.	.	.	.	.	.	.	.	.	.	.	.	.	.	.	.	.	.	.	.	.	.	.	.	.	.	.
1740863	T	C	intergenic_region	cobN-ML1448	intergenic_region	1740863T>C		.	N	N	.	.	.	.	.	N	.	C	.	.	.	.	.	.	.	.	.	.	.	.	.	.	.	.	.	.	.	.	.	.	.	.	.	.	.	.	.	.	.
1742814	G	C	intragenic_variant	cobM	gene_variant	1742814G>C		.	.	.	.	.	.	.	.	.	.	.	.	.	.	.	.	.	.	.	.	.	.	.	.	.	.	.	.	.	.	N	.	.	.	.	.	.	.	.	.	.	.
1743471	G	A	intergenic_region	cobM-ML1451	intergenic_region	1743471G>A		.	.	.	.	.	.	.	.	.	.	.	.	.	.	N	.	.	.	.	.	.	.	.	.	.	.	.	.	.	.	.	.	.	.	.	.	.	.	.	.	.	.
1744410	G	T	intergenic_region	cobM-ML1451	intergenic_region	1744410G>T		.	.	.	.	.	.	.	.	.	.	.	.	.	.	.	.	.	.	.	.	.	.	.	.	.	.	.	.	.	.	.	.	.	.	.	.	.	.	.	.	.	.
1745996	C	A	intragenic_variant	ML1451	gene_variant	1745996C>A		.	.	.	.	.	.	.	.	.	.	.	.	.	.	.	.	.	.	.	.	.	.	.	.	.	.	.	.	.	.	.	.	.	.	.	.	.	.	.	.	.	.
1747415	C	T	synonymous_variant	ML1452	CDS	147G>A	Gln49Gln	.	.	.	.	.	.	.	.	.	.	.	.	.	.	.	.	.	.	.	.	.	.	.	.	.	.	.	.	.	.	.	.	.	.	.	.	.	.	.	.	.	.
1752705	C	T	synonymous_variant	proA	CDS	276G>A	Pro92Pro	.	.	.	.	.	.	.	.	N	N	.	.	.	.	.	.	.	.	.	.	.	.	.	.	.	.	.	.	.	.	.	.	.	.	.	.	.	.	.	.	.	.
1753548	C	A	intragenic_variant	ML1459	gene_variant	1753548C>A		.	.	.	.	.	.	.	.	.	.	.	.	.	.	.	.	.	.	.	.	.	.	.	.	.	.	.	.	.	.	.	.	.	.	.	.	.	.	.	.	.	.
1754494	G	A	intragenic_variant	ML1460	gene_variant	1754494G>A		.	.	.	.	.	.	.	.	.	.	.	.	.	.	.	.	.	.	.	.	.	.	.	.	.	.	.	.	.	.	.	.	.	.	.	.	.	.	.	.	.	.
1754954	C	A	intragenic_variant	ML1460	gene_variant	1754954C>A		.	.	.	.	.	.	.	.	.	.	.	.	.	.	.	.	.	.	.	.	.	.	.	.	.	.	.	.	.	.	.	.	.	.	.	.	.	.	.	.	.	.
1755233	C	T	intragenic_variant	ML1460	gene_variant	1755233C>T		.	.	.	.	.	.	.	.	.	.	.	.	.	.	N	.	.	.	.	.	.	.	.	.	.	.	.	.	.	.	.	.	.	.	.	.	.	.	.	.	.	.
1756856	A	C	intergenic_region	ML1460-rbsK	intergenic_region	1756856A>C		.	.	.	.	.	.	.	.	.	.	.	.	.	.	N	.	.	.	.	.	.	.	.	.	.	.	.	.	.	.	.	.	.	.	.	.	.	.	.	.	.	.
1758390	T	C	intragenic_variant	rbsK	gene_variant	1758390T>C		.	.	.	.	.	.	.	.	N	.	.	.	.	.	N	.	.	.	.	.	.	.	.	.	.	.	.	.	.	.	.	.	.	.	.	.	.	.	.	.	.	.
1758609	T	G	intergenic_region	rbsK-ML1462	intergenic_region	1758609T>G		.	.	.	.	.	.	.	.	.	.	.	.	.	.	.	.	.	.	.	.	.	.	.	.	.	.	.	.	.	.	.	.	.	.	.	.	.	.	.	.	.	.
1758747	C	T	intergenic_region	rbsK-ML1462	intergenic_region	1758747C>T		.	N	.	.	.	.	.	.	.	.	.	.	.	.	.	.	.	.	.	.	.	.	.	.	.	.	.	.	.	.	.	.	.	.	.	.	.	.	.	.	.	.
1759431	C	T	synonymous_variant	nadE	CDS	1917G>A	Ala639Ala	.	.	.	.	.	.	.	.	.	.	.	.	.	.	.	.	.	.	.	.	.	.	.	.	.	.	.	.	.	.	.	.	.	.	.	.	.	.	.	.	.	.
1759651	G	A	missense_variant	nadE	CDS	1697C>T	Ala566Val	.	.	.	.	.	.	.	.	.	.	.	A	.	.	.	.	.	.	.	.	.	.	.	.	.	.	.	.	.	.	.	.	.	.	.	.	.	.	.	.	A	.
1760690	C	T	missense_variant	nadE	CDS	658G>A	Ala220Thr	.	N	N	.	.	.	.	.	.	N	.	N	.	.	.	.	.	.	.	.	.	.	.	.	.	.	.	.	.	.	.	.	.	.	.	.	.	.	.	.	.	.
1762243	T	C	missense_variant	proB	CDS	425A>G	Glu142Gly	.	.	.	.	.	.	.	.	.	.	.	.	.	.	.	.	.	.	.	.	.	.	.	.	.	.	.	.	.	.	.	.	.	.	.	.	.	.	.	.	.	.
1762382	C	A	missense_variant	proB	CDS	286G>T	Ala96Ser	.	N	.	.	.	.	.	.	N	.	.	.	.	.	.	.	.	.	.	.	.	.	.	.	.	.	.	.	.	.	.	.	.	.	.	.	.	.	.	.	.	.
1763208	C	T	synonymous_variant	obgE	CDS	903G>A	Glu301Glu	.	.	.	.	.	.	.	.	.	.	.	.	.	.	.	.	.	.	.	.	.	.	.	.	.	.	.	.	.	.	N	.	.	.	.	.	.	.	.	.	.	.
1768470	G	T	synonymous_variant	ndk	CDS	99C>A	Ile33Ile	.	.	.	.	.	.	.	.	.	.	.	.	.	.	N	.	.	.	.	.	.	.	.	.	.	.	.	.	.	.	.	.	.	.	.	.	.	.	.	.	.	.
1773379	G	A	intergenic_region	valS-ML1473	intergenic_region	1773379G>A		.	.	.	.	.	.	.	.	N	.	.	N	.	.	.	.	.	.	.	.	.	.	.	.	.	.	.	.	.	.	.	.	.	.	.	.	.	.	.	.	.	.
1773448	G	A	intergenic_region	valS-ML1473	intergenic_region	1773448G>A		.	.	.	.	.	.	.	.	.	.	.	.	.	.	.	.	.	.	.	.	.	.	.	.	.	.	.	.	.	.	.	.	.	.	.	.	.	.	.	.	.	.
1774061	C	T	intergenic_region	valS-ML1473	intergenic_region	1774061C>T		.	.	.	.	.	.	.	.	.	.	.	.	.	.	.	.	.	.	.	.	.	.	.	.	.	.	.	.	.	.	.	.	.	.	.	.	.	.	.	.	.	.
1775753	G	A	intergenic_region	ML1473-ML1474	intergenic_region	1775753G>A		.	.	.	.	.	.	.	.	.	.	.	.	.	.	.	.	.	.	.	.	.	.	.	.	.	.	.	.	.	.	N	.	.	.	.	.	.	.	.	.	.	.
1775844	C	T	intergenic_region	ML1473-ML1474	intergenic_region	1775844C>T		.	.	.	.	.	.	.	.	.	.	.	.	.	.	.	.	.	.	.	.	.	.	.	.	.	.	.	.	.	.	.	.	.	.	.	.	.	.	.	.	.	.
1776235	G	A	intragenic_variant	ML1474	gene_variant	1776235G>A		.	.	.	.	.	.	.	.	.	.	.	.	.	.	.	.	.	.	.	.	.	.	.	.	.	.	.	.	.	.	.	.	.	.	.	.	.	.	.	.	.	.
1779293	G	A	intragenic_variant	ML1476	gene_variant	1779293G>A		.	.	.	.	.	.	.	.	.	.	.	.	.	.	.	.	.	.	.	.	.	.	.	.	.	.	.	.	.	.	.	.	.	.	.	.	.	.	.	.	.	.
1780390	C	T	missense_variant	clpX	CDS	664G>A	Ala222Thr	.	.	.	.	.	.	.	.	.	.	.	.	.	.	.	.	.	.	.	.	.	.	.	.	.	.	.	.	.	.	.	.	.	.	.	.	.	.	.	.	.	.
1780456	T	C	missense_variant	clpX	CDS	598A>G	Ile200Val	.	.	.	.	.	.	.	.	.	.	.	.	.	.	.	.	.	.	.	.	.	.	.	.	.	.	.	.	.	.	.	.	.	.	.	.	.	.	.	.	.	.
1782198	G	A	synonymous_variant	mmuM	CDS	873G>A	Ala291Ala	.	N	.	.	.	.	.	.	N	.	.	.	.	.	N	.	.	.	.	.	.	.	.	.	.	.	.	.	.	.	.	.	.	.	.	.	.	.	.	.	.	.
1783048	C	A	missense_variant	clpP	CDS	472G>T	Ala158Ser	.	N	.	.	.	.	.	.	.	.	.	.	.	.	N	.	.	.	.	.	A	.	A	.	.	.	.	.	.	.	.	.	.	.	.	.	.	.	.	.	.	.
1783858	C	T	missense_variant	tig	CDS	1123G>A	Glu375Lys	.	.	.	.	.	.	.	.	.	.	.	.	.	.	.	.	.	.	.	.	.	.	.	.	.	.	.	.	.	.	.	.	.	.	.	.	.	.	.	.	.	.
1785100	G	A	intergenic_region	proU-glyV	intergenic_region	1785100G>A		.	.	.	.	.	.	.	.	.	N	A	.	.	.	.	.	.	.	.	.	.	.	.	.	.	.	.	.	.	.	.	.	.	.	.	.	.	.	.	.	.	.
1786547	G	T	intergenic_region	lipP-ML1483	intergenic_region	1786547G>T		.	.	.	.	.	.	.	.	.	.	.	.	.	.	.	.	.	.	.	.	.	.	.	.	.	.	.	.	.	.	.	.	.	.	.	.	.	.	.	.	.	.
1787399	C	T	missense_variant	ML1484	CDS	476G>A	Gly159Asp	.	N	.	.	.	.	.	.	N	N	N	T	.	.	.	.	.	.	.	.	.	.	.	.	.	.	.	.	.	.	.	.	.	.	.	.	.	.	.	.	T	.
1787551	G	C	missense_variant	ML1484	CDS	324C>G	Ile108Met	.	.	.	.	.	.	.	.	.	.	.	.	.	.	.	.	.	.	.	.	.	.	.	.	.	.	.	.	.	.	.	.	.	.	.	.	.	.	.	.	.	.
1788877	G	A	missense_variant	ML1486	CDS	208G>A	Ala70Thr	.	.	.	.	.	.	.	.	.	.	.	.	.	.	.	.	.	.	.	.	.	.	.	.	.	.	.	.	.	.	.	.	.	.	.	.	.	.	.	.	.	.
1788943	G	A	missense_variant	ML1486	CDS	274G>A	Gly92Arg	.	.	.	.	.	.	.	.	.	.	.	.	.	.	.	.	.	.	.	.	.	.	.	.	.	.	.	.	.	.	.	.	.	.	.	.	.	.	.	.	.	.
1791500	G	A	intergenic_region	ML1486-ML1487	intergenic_region	1791500G>A		N	N	N	N	N	N	N	N	N	N	N	N	N	N	N	N	N	N	N	N	N	N	N	N	N	N	N	N	N	N	N	N	N	N	N	N	N	N	N	.	N	N
1791579	A	G	intergenic_region	ML1486-ML1487	intergenic_region	1791579A>G		N	N	N	N	N	N	N	N	N	N	N	N	N	N	N	N	N	N	N	N	N	N	N	N	N	N	N	N	N	N	N	N	N	N	N	N	N	N	N	.	N	N
1791913	A	C	intergenic_region	ML1486-ML1487	intergenic_region	1791913A>C		.	.	.	.	.	.	N	.	.	.	.	.	.	.	.	.	.	.	.	.	.	.	.	.	.	.	.	.	.	.	.	.	.	.	.	.	.	.	N	.	.	.
1791922	A	C	intergenic_region	ML1486-ML1487	intergenic_region	1791922A>C		.	.	.	.	.	.	N	.	.	.	.	.	.	.	.	.	.	.	.	.	.	.	.	.	.	.	.	.	.	.	.	.	.	.	.	.	.	.	.	.	.	.
1791924	A	C	intergenic_region	ML1486-ML1487	intergenic_region	1791924A>C		.	.	.	.	.	.	N	.	.	.	.	.	.	.	.	.	.	.	.	.	.	.	.	.	.	.	.	.	.	.	.	.	.	.	.	.	.	.	N	.	.	.
1792555	C	A	intergenic_region	ML1487-ML1488	intergenic_region	1792555C>A		.	.	.	.	.	.	.	.	.	.	.	.	.	.	.	.	.	.	.	.	.	.	.	.	.	.	.	.	.	.	.	.	.	.	.	.	.	.	A	.	.	.
1792670	A	C	intergenic_region	ML1487-ML1488	intergenic_region	1792670A>C		.	.	.	.	.	.	.	.	.	.	.	.	.	.	.	.	.	.	.	.	.	.	.	.	.	.	.	.	.	.	.	.	.	.	.	.	.	.	.	.	.	.
1792967	C	T	synonymous_variant	ML1488	CDS	1095G>A	Arg365Arg	.	N	.	.	.	.	.	.	.	N	.	.	.	.	.	.	.	.	.	.	.	.	.	.	.	.	.	.	.	.	.	.	.	.	.	.	.	.	.	.	.	.
1795080	G	A	intragenic_variant	fadH	gene_variant	1795080G>A		.	.	.	.	.	.	.	.	.	.	.	.	.	.	N	.	.	.	.	.	.	A	.	.	.	.	.	A	.	.	.	.	.	.	A	.	.	.	.	.	.	.
1795888	C	T	intragenic_variant	fadH	gene_variant	1795888C>T		.	.	.	.	.	.	.	.	.	.	.	.	.	.	.	.	.	.	.	.	.	.	.	.	.	.	.	.	.	.	.	.	.	.	.	.	.	.	.	.	.	.
1797211	C	T	intragenic_variant	ML1491	gene_variant	1797211C>T		.	N	.	.	.	.	.	.	.	.	.	.	.	.	.	.	.	.	.	.	.	.	.	.	.	.	.	.	.	.	.	.	.	.	.	.	.	.	.	.	.	.
1797300	T	C	intragenic_variant	ML1491	gene_variant	1797300T>C		.	.	.	.	.	.	.	.	.	.	.	.	.	.	.	.	.	.	.	.	.	.	.	.	.	.	.	.	.	.	.	.	.	.	.	.	.	.	.	.	.	.
1797365	G	A	intragenic_variant	ML1491	gene_variant	1797365G>A		.	.	.	.	.	.	.	.	N	.	.	.	.	.	.	.	.	.	.	.	.	.	.	.	.	.	.	.	.	.	.	.	.	.	.	.	.	.	.	.	.	.
1799966	C	T	missense_variant	fbiC	CDS	238G>A	Ala80Thr	.	.	.	.	.	.	.	.	.	N	.	.	.	.	.	.	.	.	.	.	.	.	.	.	.	.	.	.	.	.	.	.	.	.	.	.	.	.	.	T	.	.
1800299	A	G	intergenic_region	fbiC-PE	intergenic_region	1800299A>G		.	.	.	.	.	.	.	.	.	.	.	.	.	.	.	.	.	.	.	.	.	.	.	.	.	.	.	.	.	.	.	.	.	.	.	.	.	.	.	.	.	.
1800807	T	C	intragenic_variant	PE	gene_variant	1800807T>C		.	N	.	.	.	.	.	.	.	.	.	N	.	.	.	.	.	.	.	.	.	.	.	.	.	.	.	.	.	.	.	.	.	.	.	.	.	.	.	.	.	.
1802987	C	G	intragenic_variant	ML1496	gene_variant	1802987C>G		.	.	.	.	.	.	.	.	N	.	.	N	.	.	.	.	.	.	.	.	.	.	.	.	.	.	.	.	.	.	.	.	.	.	.	.	.	.	.	.	.	.
1803024	C	T	intragenic_variant	ML1496	gene_variant	1803024C>T		.	.	.	.	.	.	.	.	.	N	T	.	.	.	.	.	.	.	.	.	.	.	.	.	.	.	.	.	.	.	.	.	.	.	.	.	.	.	.	.	.	.
1803291	C	T	intragenic_variant	ML1496	gene_variant	1803291C>T		.	.	.	.	.	.	.	.	.	.	.	.	.	.	N	.	.	.	.	.	.	.	.	.	.	.	.	.	.	.	.	.	.	.	.	.	.	.	.	.	.	.
1807634	G	T	intragenic_variant	narI	gene_variant	1807634G>T		.	.	.	.	.	.	.	.	N	.	.	.	.	.	.	.	.	.	.	.	.	.	.	.	.	.	.	.	.	.	.	.	.	.	.	.	.	.	.	.	.	.
1808331	G	A	intragenic_variant	narJ	gene_variant	1808331G>A		.	.	N	.	.	.	.	.	.	.	.	.	.	.	.	.	.	.	.	.	.	.	.	.	.	.	.	.	.	.	.	.	.	.	.	.	.	.	.	.	.	.
1809184	C	T	intragenic_variant	narH	gene_variant	1809184C>T		.	.	.	.	.	.	.	.	.	.	.	.	.	.	.	.	.	.	.	.	.	.	.	.	.	.	.	.	.	.	.	.	.	.	.	.	.	.	.	.	.	.
1810742	C	T	intragenic_variant	narG	gene_variant	1810742C>T		.	.	.	.	.	.	.	.	.	.	.	.	.	.	.	.	.	.	.	.	.	.	.	.	.	.	.	.	.	.	.	.	.	.	.	.	.	.	.	T	.	.
1812660	C	T	intragenic_variant	narG	gene_variant	1812660C>T		.	.	.	.	.	.	.	.	N	.	.	.	.	.	.	.	.	.	.	.	.	.	.	.	.	.	.	.	.	.	.	.	.	.	.	.	.	.	.	.	.	.
1815089	A	G	intergenic_region	mutT2-phhB	intergenic_region	1815089A>G		.	N	.	.	.	.	.	.	.	.	.	.	.	.	.	.	.	.	.	.	.	.	.	.	.	.	.	.	.	.	.	.	.	.	.	.	.	.	.	.	.	.
1815643	A	C	missense_variant	pimE	CDS	1012T>G	Ser338Ala	.	.	.	.	.	.	.	.	.	.	.	.	.	.	.	.	.	.	.	.	.	.	.	.	.	.	.	.	.	.	.	.	.	.	.	.	.	.	.	.	.	.
1816961	G	T	synonymous_variant	ML1505	CDS	204G>T	Ala68Ala	.	N	.	.	.	.	.	.	.	N	.	N	.	.	.	.	.	.	.	.	.	.	.	.	.	.	.	.	.	.	.	.	.	.	.	.	.	.	.	.	.	.
1819543	G	T	intergenic_region	ML1507-ML1508	intergenic_region	1819543G>T		.	N	.	.	.	.	.	.	.	.	.	.	.	.	.	.	.	.	.	.	.	.	.	.	.	.	.	.	.	.	.	.	.	.	.	.	.	.	.	.	.	.
1821055	G	A	intragenic_variant	ML1510	gene_variant	1821055G>A		N	N	.	.	.	.	.	.	.	.	.	.	.	.	.	.	.	.	.	.	.	.	.	.	.	.	.	.	.	.	.	.	.	.	.	.	.	.	.	.	.	.
1821106	G	T	intragenic_variant	ML1510	gene_variant	1821106G>T		.	.	.	.	.	.	.	.	.	.	.	.	.	.	N	T	.	.	.	.	.	.	.	.	.	.	.	.	.	.	.	.	.	.	.	.	.	.	.	.	.	.
1822832	G	C	intergenic_region	ML1511-ML1512	intergenic_region	1822832G>C		N	N	N	.	.	.	N	.	N	.	N	N	N	.	N	.	.	.	.	.	.	.	.	.	.	.	.	.	.	.	N	.	.	.	.	.	N	N	.	.	.	.
1822906	T	G	intergenic_region	ML1511-ML1512	intergenic_region	1822906T>G		.	.	.	.	.	.	.	.	.	.	.	.	.	.	.	.	.	.	.	.	.	.	.	.	.	.	.	.	.	.	.	.	.	.	.	.	.	.	G	.	.	.
1823005	G	A	missense_variant	ML1512	CDS	1603C>T	Arg535Cys	.	.	.	.	.	.	.	.	.	N	.	.	.	.	N	.	.	.	.	.	.	.	.	.	.	.	.	.	.	.	.	.	.	.	.	.	.	.	.	.	.	.
1823107	G	A	missense_variant	ML1512	CDS	1501C>T	Pro501Ser	.	.	.	.	.	.	.	.	.	.	.	.	.	.	.	.	.	.	.	.	.	.	.	.	.	.	.	.	.	.	.	.	.	.	.	.	.	.	.	.	.	.
1823128	A	C	missense_variant	ML1512	CDS	1480T>G	Ser494Ala	.	.	.	.	.	.	.	.	.	.	.	.	.	.	N	.	.	.	.	.	.	.	.	.	.	.	.	.	.	.	.	.	.	.	.	.	.	.	.	.	.	.
1823140	G	A	missense_variant	ML1512	CDS	1468C>T	Pro490Ser	.	.	.	.	.	.	.	.	.	.	.	.	.	.	.	.	.	.	.	.	.	.	.	.	.	.	.	.	.	.	.	.	.	.	.	.	.	.	.	.	.	.
1823151	G	A	missense_variant	ML1512	CDS	1457C>T	Pro486Leu	.	.	.	.	.	.	.	.	.	.	.	.	.	.	.	.	.	.	.	.	.	.	.	.	.	.	.	.	.	.	.	.	.	.	.	.	.	.	.	.	.	.
1823302	C	T	missense_variant	ML1512	CDS	1306G>A	Ala436Thr	.	.	.	.	.	.	.	.	.	.	.	.	.	.	.	.	.	.	.	.	.	.	.	.	.	.	.	.	.	.	.	.	.	.	.	.	.	.	.	.	.	.
1823500	C	G	missense_variant	ML1512	CDS	1108G>C	Val370Leu	.	.	.	.	.	.	.	.	.	.	.	.	.	.	.	.	.	.	.	.	.	.	.	.	.	.	.	.	.	.	.	G	.	.	.	.	.	.	.	.	.	.
1823578	T	C	missense_variant	ML1512	CDS	1030A>G	Asn344Asp	.	N	.	.	.	.	.	.	.	.	.	.	.	.	.	.	.	.	.	.	.	.	.	.	.	.	.	.	.	.	.	.	.	.	.	.	.	.	.	.	.	.
1823619	G	A	missense_variant	ML1512	CDS	989C>T	Ser330Leu	.	.	.	.	.	.	.	.	.	.	.	.	.	.	.	.	.	.	.	.	.	.	.	.	.	.	.	.	.	.	.	.	.	.	.	.	.	.	.	.	.	.
[truncated: 1,449 more rows]
[truncated: 127 more columns]
